# Supplementary material for: Reducing the Risk of Secondary Lung Cancer in Treatment Planning of Accelerated Partial Breast Irradiation
Source: Front Oncol. 2020 Aug 18;10:1445. doi: 10.3389/fonc.2020.01445 (PMC7461936; doi:10.3389/fonc.2020.01445)
Supplement: Supplementary file 1 [file Data_Sheet_1.XLSX]

## Sheet: all_dose_metrics
Patient ID	Technique 0=CK 1=VMAT	ParetoNo	Laterality	PTVcovcc	PTVDmax	PTVDmean	PTVVol	CTVcovcc	CTVVol	TumorbedVol	LungsDmean	LungsEar	LungIpsi9Gycc	LungIpsiDmean	LungIpsiVol	LungContra1.5Gycc	LungContraDmean	LungContraVol	Heart1.5Gy%	HeartDmean	MammaIpsi30Gycc	MammaIpsi15Gycc	MammaIpsiDmean	MammaIpsiVol	MammaIpsiNTCP	MammaContraDmax	MammaContra1Gycc	MammaContraDmean	MammaContraVol	Patient28.5Gycc
R007	0	1	right	57.7719	32.31	29.6961	60.1323	27.1321	27.1589	1.55417	1.99679	12.5672	134.77	3.30098	2210.57	24.492	0.362551	1734.51	0.0466234	0.633399	14.195	84.09	9.57599	288.835	0.0892867	0.73	0	0.179957	292.503	60.967
R007	0	2	right	57.7711	32.34	29.6902	60.1323	27.1329	27.1589	1.55417	1.9436	12.2633	130.532	3.2033	2210.57	28.495	0.363663	1734.51	0.0465979	0.632704	13.979	84.132	9.58358	288.835	0.0891176	0.73	0	0.184117	292.503	60.862
R007	0	3	right	57.759	32.44	29.6953	60.1323	27.1394	27.1589	1.55417	1.86346	11.8171	124.275	3.08464	2210.57	16.321	0.330992	1734.51	0.04639	0.644683	13.961	84.242	9.61125	288.835	0.0892311	0.75	0	0.186158	292.503	60.679
R007	0	4	right	57.7705	32.24	29.6965	60.1323	27.1367	27.1589	1.55417	1.74065	11.0856	116.098	2.86718	2210.57	14.303	0.324477	1734.51	0.0462404	0.646648	14.021	84.643	9.68224	288.835	0.0893149	0.75	0	0.188323	292.503	60.361
R007	0	5	right	57.7649	32.36	29.6964	60.1323	27.1467	27.1589	1.55417	1.55996	10.0166	100.383	2.54854	2210.57	7	0.313731	1734.51	0.0466927	0.644969	14.045	85.69	9.81791	288.835	0.0892751	0.74	0	0.191875	292.503	60.141
R007	0	6	right	57.7595	32.32	29.6922	60.1323	27.1382	27.1589	1.55417	1.35277	8.85516	77.211	2.19011	2210.57	0.46	0.292463	1734.51	0.0466927	0.649134	14.108	87.231	10.0607	288.835	0.0892188	0.74	0	0.20143	292.503	60.012
R007	0	7	right	57.682	32.25	29.689	60.1323	27.1318	27.1589	1.55417	1.10869	7.4345	55.19	1.77899	2210.57	0.088	0.253996	1734.51	0.0463426	0.639551	13.822	89.727	10.4913	288.835	0.0891846	0.72	0	0.211954	292.503	59.83
R007	0	8	right	57.574	32	29.6887	60.1323	27.1397	27.1589	1.55417	0.835734	5.69541	39.463	1.34241	2210.57	0.301	0.184204	1734.51	0.046807	0.577828	13.628	95.313	11.1343	288.835	0.0892914	0.74	0	0.19284	292.503	59.754
R007	0	9	right	57.6012	31.8	29.6873	60.1323	27.1342	27.1589	1.55417	0.6381	4.37141	30.663	1.03948	2210.57	0.305	0.118589	1734.51	0.0463426	0.463751	13.155	102.626	11.864	288.835	0.089699	0.74	0	0.149306	292.503	60.222
R007	0	10	right	57.7847	32.18	29.7009	60.1323	27.1173	27.1589	1.55417	0.409583	2.78941	22.842	0.695304	2210.57	0	0.0343667	1734.51	0	0.13991	12.937	121.301	13.3668	288.835	0.091449	0.87	0	0.0998377	292.503	61.19
R007	0	11	right	58.8949	32.98	29.7018	60.1323	27.1016	27.1589	1.55417	0.305418	2.07673	18.25	0.521822	2210.57	0	0.0180651	1734.51	0	0.0827441	10.299	152.16	15.8256	288.835	0.0969542	0.41	0	0.041994	292.503	66.38
R007	1	1	right	57.8044	31.99	29.6942	60.1323	27.0795	27.1589	1.55417	1.58942	9.62691	133.739	2.65459	2210.57	33.472	0.252202	1734.51	0.0454587	0.663173	14.741	97.461	10.7628	288.835	0.0903753	0.88	0	0.296066	292.503	61.369
R007	1	2	right	57.7083	32.19	29.6918	60.1323	27.0723	27.1589	1.55417	1.57822	9.57605	131.893	2.634	2210.57	34.92	0.252629	1734.51	0.0454526	0.658831	14.461	97.504	10.7617	288.835	0.0904207	0.86	0	0.296892	292.503	61.201
R007	1	3	right	57.7723	32.09	29.6974	60.1323	27.0796	27.1589	1.55417	1.55395	9.46304	127.852	2.5937	2210.57	32.295	0.247974	1734.51	0.0458319	0.659018	14.663	97.569	10.7693	288.835	0.0905148	0.85	0	0.299328	292.503	61.296
R007	1	4	right	57.7467	32.27	29.6948	60.1323	27.0672	27.1589	1.55417	1.5214	9.30472	122.752	2.53804	2210.57	29.741	0.243638	1734.51	0.045911	0.65786	14.242	97.716	10.781	288.835	0.0903403	0.85	0	0.301436	292.503	61.216
R007	1	5	right	57.7493	32.19	29.701	60.1323	27.0734	27.1589	1.55417	1.48673	9.1313	117.199	2.47835	2210.57	28.061	0.239353	1734.51	0.0459961	0.65177	14.371	97.894	10.8057	288.835	0.0905544	0.85	0	0.303818	292.503	61.294
R007	1	6	right	57.6972	32.36	29.6934	60.1323	27.0678	27.1589	1.55417	1.42502	8.8049	108.746	2.37595	2210.57	25.807	0.227785	1734.51	0.0458939	0.641652	14.103	98.429	10.872	288.835	0.0903915	0.85	0	0.304222	292.503	61.19
R007	1	7	right	57.6859	32.67	29.6887	60.1323	27.0678	27.1589	1.55417	1.27431	7.99558	89.643	2.13406	2210.57	8.621	0.190525	1734.51	0.0464338	0.626461	13.064	100.619	11.0885	288.835	0.0904143	0.85	0	0.31156	292.503	61.182
R007	1	8	right	57.6919	32.71	29.6988	60.1323	27.0881	27.1589	1.55417	0.979809	6.37337	60.417	1.62428	2210.57	0.001	0.161436	1734.51	0.0468593	0.63263	13.118	107.838	11.7224	288.835	0.0913125	0.83	0	0.336717	292.503	61.602
R007	1	9	right	58.0293	32.86	29.7041	60.1323	27.0953	27.1589	1.55417	0.66899	4.42742	42.745	1.09253	2210.57	0	0.123566	1734.51	0.0472204	0.562506	12.103	119.961	12.7767	288.835	0.0927503	0.94	0	0.33323	292.503	62.743
R007	1	10	right	58.4948	33.09	29.6978	60.1323	27.0879	27.1589	1.55417	0.474514	3.15251	31.565	0.787862	2210.57	0	0.067371	1734.51	0.0203816	0.33032	10.517	134.261	13.9497	288.835	0.0952694	0.85	0	0.245319	292.503	64.954
R007	1	11	right	58.7734	32.64	29.7092	60.1323	27.0987	27.1589	1.55417	0.405935	2.68037	28.514	0.681591	2210.57	0	0.0451179	1734.51	0.00277445	0.212411	11.068	153.675	15.3142	288.835	0.0990016	0.9	0	0.174061	292.503	67.239
R008	0	1	right	72.8135	32.88	29.6367	76.4712	43.53	43.6869	7.04164	2.33874	14.2543	144.769	3.7699	1695.19	111.79	0.544952	1328.23	0.0470795	0.704225	17.601	105.292	4.47782	870.296	0.054421	0.98	0	0.201944	918.418	77.385
R008	0	2	right	72.697	32.64	29.6372	76.4712	43.4671	43.6869	7.04164	2.12848	13.1016	125.885	3.36523	1695.19	137.065	0.568221	1328.23	0.0476834	0.703856	17.936	105.161	4.51217	870.296	0.0543606	1.02	0.001	0.208491	918.418	77.054
R008	0	3	right	72.6848	32.68	29.635	76.4712	43.449	43.6869	7.04164	1.77684	11.0554	102.281	2.76658	1695.19	101.744	0.510235	1328.23	0.0471101	0.690034	17.531	105.636	4.61998	870.296	0.0542595	1.06	0.003	0.222312	918.418	76.777
R008	0	4	right	72.6419	32.81	29.6317	76.4712	43.4619	43.6869	7.04164	1.49789	9.34479	87.358	2.28516	1695.19	88.303	0.476018	1328.23	0.0461883	0.68537	16.935	106.502	4.76593	870.296	0.0542584	1.09	0.011	0.238292	918.418	76.572
R008	0	5	right	72.6075	32.47	29.641	76.4712	43.4799	43.6869	7.04164	1.27986	8.00867	74.37	1.92659	1695.19	69.688	0.431513	1328.23	0.0463564	0.679644	17.402	107.396	4.95743	870.296	0.0543216	1.1	0.012	0.24674	918.418	76.396
R008	0	6	right	72.6034	32.31	29.6368	76.4712	43.4707	43.6869	7.04164	1.07884	6.7473	63.786	1.6081	1695.19	61.188	0.377285	1328.23	0.0462104	0.671684	17.318	108.8	5.20501	870.296	0.0542841	1.09	0.009	0.249947	918.418	76.251
R008	0	7	right	72.5383	32.64	29.6393	76.4712	43.4716	43.6869	7.04164	0.902161	5.64055	54.655	1.34274	1695.19	45.93	0.312949	1328.23	0.0452971	0.642762	17.5	111.199	5.49839	870.296	0.0542807	1.08	0.009	0.256338	918.418	76.112
R008	0	8	right	72.4434	32.61	29.6387	76.4712	43.4324	43.6869	7.04164	0.733101	4.64229	45.449	1.10835	1695.19	21.804	0.228182	1328.23	0.0456089	0.63176	17.454	114.808	5.92611	870.296	0.0542682	0.83	0	0.250781	918.418	75.631
R008	0	9	right	72.2819	32.8	29.6512	76.4712	43.4489	43.6869	7.04164	0.528958	3.44629	32.82	0.821492	1695.19	1.528	0.134762	1328.23	0.046068	0.538992	18.366	123.544	6.70989	870.296	0.0545933	0.92	0	0.22923	918.418	75.527
R008	0	10	right	72.5311	32.84	29.6531	76.4712	43.5443	43.6869	7.04164	0.406196	2.71351	21.857	0.640832	1695.19	0	0.0915666	1328.23	0.0371095	0.424314	18.158	139.77	7.49619	870.296	0.0550336	1.22	0.127	0.209684	918.418	76.54
R008	0	11	right	73.631	33.13	29.6855	76.4712	43.4566	43.6869	7.04164	0.329485	2.24719	15.777	0.538749	1695.19	0	0.05254	1328.23	0.0201033	0.274691	15.899	177.393	9.55972	870.296	0.0577118	1.03	0.002	0.138629	918.418	80.358
R008	1	1	right	73.4657	32.39	29.6575	76.4712	43.4434	43.6869	7.04164	1.44377	8.38782	102.86	2.42279	1695.19	0.782	0.196013	1328.23	0.0455524	0.664556	19.175	127.264	6.25152	870.296	0.0561024	0.85	0	0.209488	918.418	78.938
R008	1	2	right	73.407	32.35	29.6588	76.4712	43.4169	43.6869	7.04164	1.42585	8.2994	101.104	2.39117	1695.19	0.651	0.195184	1328.23	0.0452738	0.662959	19.403	127.138	6.25635	870.296	0.0561299	0.85	0	0.211463	918.418	78.923
R008	1	3	right	73.3462	32.53	29.661	76.4712	43.4206	43.6869	7.04164	1.40254	8.17893	99.051	2.34936	1695.19	0.538	0.194884	1328.23	0.0454996	0.663335	19.832	127.181	6.2651	870.296	0.0562331	0.84	0	0.214491	918.418	78.813
R008	1	4	right	73.3989	32.48	29.6657	76.4712	43.4322	43.6869	7.04164	1.36132	7.96155	95.896	2.27606	1695.19	0.091	0.19291	1328.23	0.0452873	0.660581	19.408	127.332	6.28664	870.296	0.0562555	0.87	0	0.219073	918.418	78.958
R008	1	5	right	73.3667	32.63	29.6689	76.4712	43.4231	43.6869	7.04164	1.31414	7.70268	92.341	2.19183	1695.19	0.032	0.190839	1328.23	0.0452725	0.657385	19.77	127.509	6.32197	870.296	0.0563163	0.85	0	0.222882	918.418	78.949
R008	1	6	right	73.3199	32.41	29.6583	76.4712	43.4211	43.6869	7.04164	1.24879	7.33673	86.752	2.07716	1695.19	0	0.185911	1328.23	0.0451707	0.649094	19.999	128.153	6.39023	870.296	0.0560251	0.87	0	0.225274	918.418	78.508
R008	1	7	right	73.2718	32.27	29.6605	76.4712	43.4596	43.6869	7.04164	1.14176	6.75822	78.609	1.88759	1695.19	0	0.181363	1328.23	0.0454947	0.641878	19.584	129.731	6.55009	870.296	0.0560201	0.88	0	0.227757	918.418	78.262
R008	1	8	right	73.1988	32.06	29.665	76.4712	43.4521	43.6869	7.04164	1.00948	6.0432	69.552	1.65692	1695.19	0	0.171836	1328.23	0.0454886	0.624254	20.205	133.903	6.82362	870.296	0.0559999	0.87	0	0.228096	918.418	78.089
R008	1	9	right	72.9769	31.45	29.657	76.4712	43.4677	43.6869	7.04164	0.872568	5.32891	57.876	1.42266	1695.19	0	0.158173	1328.23	0.0454063	0.593171	20.546	142.958	7.25066	870.296	0.0559469	0.93	0	0.223667	918.418	77.749
R008	1	10	right	73.0788	31.71	29.6725	76.4712	43.4847	43.6869	7.04164	0.814444	5.02115	53.781	1.32945	1695.19	0	0.145028	1328.23	0.0456408	0.558373	21.005	151.71	7.56151	870.296	0.0565775	0.86	0	0.22713	918.418	78.089
R008	1	11	right	73.338	31.85	29.6697	76.4712	43.5025	43.6869	7.04164	0.80247	4.96409	53.574	1.31229	1695.19	0	0.139644	1328.23	0.0454616	0.536916	19.952	161.733	7.81082	870.296	0.0570326	0.83	0	0.224488	918.418	79.025
R104	0	1	left	67.6873	32.85	29.6635	69.9574	37.7941	37.8484	10.3982	2.26429	13.8448	187.764	4.01983	1630.09	487.146	0.942638	2123.55	0.113174	0.628555	11.462	68.757	6.91586	314.43	0.0866994	1.64	0.032	0.195258	299.317	78.12
R104	0	2	left	67.5993	32.66	29.6551	69.9574	37.7683	37.8484	10.3982	1.33267	8.62971	86.603	2.59263	1630.09	48.924	0.376086	2123.55	0.0766453	0.434539	11.09	69.154	6.93709	314.43	0.0863758	0.95	0	0.141971	299.317	77.557
R104	0	3	left	67.5887	32.58	29.6601	69.9574	37.7927	37.8484	10.3982	1.03632	6.94482	56.542	2.02178	1630.09	16.351	0.283711	2123.55	0.0652423	0.373761	11.346	69.515	6.98936	314.43	0.0865992	0.93	0	0.10588	299.317	77.275
R104	0	4	left	67.5616	32.54	29.6587	69.9574	37.8129	37.8484	10.3982	0.849209	5.78654	41.41	1.68357	1630.09	4.765	0.209651	2123.55	0.0371311	0.275397	11.801	70.047	7.0582	314.43	0.0868068	0.77	0	0.0826965	299.317	76.825
R104	0	5	left	67.554	32.66	29.6661	69.9574	37.7892	37.8484	10.3982	0.704152	4.84922	33.049	1.4488	1630.09	0.401	0.13213	2123.55	0.0144114	0.188024	12.165	70.737	7.14818	314.43	0.0873298	0.73	0	0.0702128	299.317	76.407
R104	0	6	left	67.5091	32.71	29.669	69.9574	37.8159	37.8484	10.3982	0.601239	4.18252	27.308	1.2626	1630.09	0.052	0.0918605	2123.55	0.00715264	0.153976	12.79	71.57	7.24283	314.43	0.0875963	0.74	0	0.0692328	299.317	76.229
R104	0	7	left	67.5453	32.75	29.6702	69.9574	37.8271	37.8484	10.3982	0.52817	3.70049	23.267	1.11758	1630.09	0.002	0.0729298	2123.55	0.00429512	0.123581	13.048	72.354	7.35369	314.43	0.0877013	0.84	0	0.0570927	299.317	76.247
R104	0	8	left	67.4142	32.93	29.6675	69.9574	37.8355	37.8484	10.3982	0.448696	3.16837	19.279	0.953298	1630.09	0	0.0576644	2123.55	0	0.104728	13.236	73.653	7.54862	314.43	0.0878665	0.69	0	0.0511799	299.317	75.738
R104	0	9	left	67.4283	32.92	29.6749	69.9574	37.8293	37.8484	10.3982	0.381981	2.72262	15.572	0.809251	1630.09	0	0.0492849	2123.55	0	0.096275	13.811	75.262	7.81381	314.43	0.0884027	0.68	0	0.049878	299.317	75.625
R104	0	10	left	67.5228	32.21	29.6865	69.9574	37.8164	37.8484	10.3982	0.326061	2.35139	12.13	0.685746	1630.09	0	0.0446421	2123.55	0	0.0943257	14.484	77.724	8.20905	314.43	0.088578	0.67	0	0.0490337	299.317	75.482
R104	0	11	left	68.0035	31.92	29.6842	69.9574	37.8269	37.8484	10.3982	0.292383	2.14448	8.725	0.609529	1630.09	0	0.0439811	2123.55	0	0.098957	13.054	88.423	9.16577	314.43	0.0895854	0.68	0	0.0520825	299.317	76.729
R104	1	1	left	67.6847	33.07	29.6825	69.9574	37.8234	37.8484	10.3982	1.80287	10.8319	171.809	3.16097	1630.09	383.633	0.775867	2123.55	0.0624815	0.474086	10.837	72.614	7.24383	314.43	0.0880701	0.89	0	0.185954	299.317	77.91
R104	1	2	left	67.7128	33.08	29.6712	69.9574	37.8301	37.8484	10.3982	1.30887	8.11573	108.123	2.36631	1630.09	186.036	0.505385	2123.55	0.0600505	0.44198	11.552	72.771	7.24952	314.43	0.0880488	0.93	0	0.170356	299.317	77.75
R104	1	3	left	67.7075	33.24	29.6728	69.9574	37.8269	37.8484	10.3982	1.0364	6.68712	72.486	1.87232	1630.09	99.239	0.39828	2123.55	0.0572783	0.411233	12.197	73.25	7.28832	314.43	0.0883447	0.92	0	0.166098	299.317	77.358
R104	1	4	left	67.6439	32.91	29.6679	69.9574	37.8199	37.8484	10.3982	0.88468	5.80892	58.874	1.62196	1630.09	42.191	0.320181	2123.55	0.0521406	0.35882	12.88	73.847	7.33592	314.43	0.088277	0.95	0	0.157175	299.317	76.96
R104	1	5	left	67.5449	33.12	29.6781	69.9574	37.8204	37.8484	10.3982	0.740071	4.92045	46.318	1.40636	1630.09	5.916	0.227982	2123.55	0.0370957	0.272417	14.06	74.773	7.4154	314.43	0.0888057	0.96	0	0.146427	299.317	76.534
R104	1	6	left	67.4889	33.05	29.6674	69.9574	37.7884	37.8484	10.3982	0.656014	4.39474	40.099	1.26505	1630.09	2.542	0.186638	2123.55	0.0297527	0.233453	14.762	75.635	7.47953	314.43	0.0887644	0.87	0	0.132853	299.317	76.035
R104	1	7	left	67.4519	32.83	29.6801	69.9574	37.8097	37.8484	10.3982	0.576722	3.87522	35.37	1.14981	1630.09	0.363	0.133742	2123.55	0.0136364	0.175995	15.981	76.826	7.57927	314.43	0.0889922	0.82	0	0.103125	299.317	76.085
R104	1	8	left	67.3994	33.02	29.6807	69.9574	37.8008	37.8484	10.3982	0.4868	3.28197	30.232	0.994136	1630.09	0	0.093004	2123.55	0	0.119987	16.828	78.734	7.74392	314.43	0.0892672	0.84	0	0.0851626	299.317	75.947
R104	1	9	left	67.4504	33.15	29.6872	69.9574	37.7597	37.8484	10.3982	0.439654	2.98006	26.813	0.904811	1630.09	0	0.0780466	2123.55	0	0.110382	17.299	80.635	7.8708	314.43	0.0898766	0.85	0	0.0746827	299.317	76.126
R104	1	10	left	67.3803	31.99	29.682	69.9574	37.75	37.8484	10.3982	0.408935	2.77979	24.854	0.846472	1630.09	0	0.0684769	2123.55	0	0.106913	17.793	83.014	8.03275	314.43	0.0899928	0.84	0	0.0696072	299.317	76.172
R104	1	11	left	67.6245	31.65	29.6864	69.9574	37.7226	37.8484	10.3982	0.391033	2.67312	23.069	0.811001	1630.09	0	0.0640235	2123.55	0	0.103725	17.594	87.069	8.35181	314.43	0.091192	0.78	0	0.0643298	299.317	77.243
R238	0	1	left	171.874	32.74	29.6764	179.569	100.197	100.2	23.4374	2.76783	16.0383	294.175	5.18049	2166.83	178.22	0.641636	2449.79	0.394147	1.96677	34.603	309.521	8.76496	1286.66	0.0715349	1.03	0.005	0.17319	983.53	179.795
R238	0	2	left	171.708	32.67	29.6736	179.569	100.197	100.2	23.4374	2.49639	14.7335	253.917	4.68201	2166.83	115.678	0.565539	2449.79	0.393488	1.84893	34.586	309.394	8.80941	1286.66	0.0713431	1.31	0.067	0.173263	983.53	178.855
R238	0	3	left	171.622	32.85	29.6759	179.569	100.195	100.2	23.4374	2.10583	12.7271	202.42	3.95383	2166.83	31.932	0.464724	2449.79	0.394653	1.7159	34.44	310.818	8.92937	1286.66	0.0711916	1.38	0.085	0.172331	983.53	178.093
R238	0	4	left	171.498	32.56	29.6759	179.569	100.195	100.2	23.4374	1.70029	10.4115	163.063	3.19557	2166.83	2.069	0.361532	2449.79	0.391744	1.67284	35.217	314.112	9.13154	1286.66	0.0710732	1.4	0.085	0.171503	983.53	177.415
R238	0	5	left	171.472	32.68	29.6748	179.569	100.196	100.2	23.4374	1.38615	8.46575	137.951	2.62147	2166.83	0.374	0.27194	2449.79	0.327806	1.49965	36.112	319.585	9.34733	1286.66	0.0710205	1.41	0.086	0.160585	983.53	177.425
R238	0	6	left	171.598	32.95	29.6754	179.569	100.196	100.2	23.4374	1.16249	7.04682	120.161	2.2287	2166.83	0.366	0.195082	2449.79	0.245552	1.20835	36.093	326.651	9.57497	1286.66	0.0710198	1.21	0.038	0.132565	983.53	177.483
R238	0	7	left	171.945	33.04	29.6733	179.569	100.197	100.2	23.4374	0.983132	5.89312	103.945	1.92133	2166.83	0.064	0.128282	2449.79	0.159827	0.874963	35.587	337.223	9.84458	1286.66	0.0710484	0.9	0	0.0864723	983.53	178.053
R238	0	8	left	172.034	32.87	29.6743	179.569	100.199	100.2	23.4374	0.841665	5.03471	85.884	1.66812	2166.83	0	0.0863907	2449.79	0.101135	0.631655	35.802	351.882	10.1582	1286.66	0.0711168	1.03	0.005	0.0565576	983.53	178.051
R238	0	9	left	172.494	32.56	29.6768	179.569	100.198	100.2	23.4374	0.711464	4.26777	68.398	1.425	2166.83	0	0.0587925	2449.79	0.0491891	0.425963	34.893	379.605	10.5982	1286.66	0.0712217	0.77	0	0.0400438	983.53	178.166
R238	0	10	left	173.367	32.66	29.6881	179.569	100.192	100.2	23.4374	0.602082	3.6141	58.242	1.21385	2166.83	0	0.0434203	2449.79	0.00797604	0.301512	33.437	412.613	11.2834	1286.66	0.0724082	0.8	0	0.0271592	983.53	181.544
R238	0	11	left	175.668	32.52	29.6954	179.569	100.198	100.2	23.4374	0.549364	3.30729	53.861	1.1088	2166.83	0	0.0389376	2449.79	0.00412401	0.271397	24.737	523.455	12.9352	1286.66	0.0751332	0.27	0	0.0228504	983.53	190.884
R238	1	1	left	172.179	32.94	29.6745	179.569	100.199	100.2	23.4374	2.34195	13.3082	287.573	4.19692	2166.83	381.453	0.688598	2449.79	0.391287	2.28254	37.915	351.011	9.64249	1286.66	0.0726293	1.08	0.006	0.250223	983.53	180.766
R238	1	2	left	172.233	32.94	29.6782	179.569	100.195	100.2	23.4374	2.27998	12.9477	281.458	4.1597	2166.83	290.643	0.605011	2449.79	0.390351	2.19617	38.455	350.523	9.65216	1286.66	0.0727264	1.04	0.005	0.252556	983.53	180.724
R238	1	3	left	172.299	32.98	29.6824	179.569	100.195	100.2	23.4374	2.14389	12.1916	262.573	4.01318	2166.83	96.089	0.479278	2449.79	0.391813	2.11893	38.505	349.483	9.68842	1286.66	0.0728704	1.03	0.003	0.26177	983.53	180.544
R238	1	4	left	172.543	33.03	29.6846	179.569	100.198	100.2	23.4374	1.96101	11.2369	236.224	3.72388	2166.83	22.012	0.389788	2449.79	0.391711	1.98106	38.825	351.299	9.7717	1286.66	0.0730079	1.04	0.004	0.279859	983.53	180.204
R238	1	5	left	172.227	32.99	29.6791	179.569	100.195	100.2	23.4374	1.69983	9.88725	199.003	3.21378	2166.83	11.501	0.346008	2449.79	0.393681	1.8977	38.904	359.461	9.93429	1286.66	0.0729583	1.07	0.007	0.296582	983.53	179.508
R238	1	6	left	172.353	32.88	29.6792	179.569	100.197	100.2	23.4374	1.42305	8.34969	164.149	2.65623	2166.83	5.076	0.313252	2449.79	0.392255	1.78264	39.365	373.231	10.1765	1286.66	0.0732337	1.06	0.007	0.30943	983.53	180.05
R238	1	7	left	172.612	33.01	29.6768	179.569	100.189	100.2	23.4374	1.21973	7.19816	137.05	2.24488	2166.83	2.425	0.290722	2449.79	0.39283	1.72821	39.494	389.82	10.4345	1286.66	0.0733868	1.06	0.009	0.314711	983.53	180.708
R238	1	8	left	172.909	32.73	29.6737	179.569	100.198	100.2	23.4374	1.02253	6.0379	112.094	1.90564	2166.83	0.727	0.218646	2449.79	0.293989	1.34515	38.74	417.055	10.7997	1286.66	0.0735308	1.06	0.007	0.273893	983.53	181.087
R238	1	9	left	173.608	32.61	29.6806	179.569	100.198	100.2	23.4374	0.87328	5.11586	95.846	1.67882	2166.83	0	0.139105	2449.79	0.138775	0.924579	41.42	445.124	11.2358	1286.66	0.0745806	1.03	0.007	0.195947	983.53	183.276
R238	1	10	left	174.355	32.44	29.6799	179.569	100.2	100.2	23.4374	0.765273	4.46857	83.438	1.49713	2166.83	0	0.0983996	2449.79	0.0870806	0.656816	39.91	491.569	11.8737	1286.66	0.0755775	1.02	0.004	0.134963	983.53	186.331
R238	1	11	left	174.816	32.76	29.6943	179.569	100.2	100.2	23.4374	0.725105	4.2231	80.225	1.42673	2166.83	0	0.0858467	2449.79	0.0585771	0.560593	39.226	545.686	12.6691	1286.66	0.0777712	0.89	0	0.109637	983.53	189.663
R344	0	1	right	183.035	32.86	29.6666	191.264	110.326	110.338	23.7684	2.59053	16.1079	154.015	4.4117	1572.19	44.297	0.473493	1347	0.0484128	0.700032	41.503	269.348	9.2728	1029.86	0.0834954	1.07	0.004	0.212835	900.322	190.774
R344	0	2	right	182.935	32.91	29.6646	191.264	110.321	110.338	23.7684	2.37719	15.1313	119.193	4.03138	1572.19	41.358	0.454294	1347	0.0480164	0.696859	41.41	269.183	9.30259	1029.86	0.0833479	1.09	0.003	0.210991	900.322	190.337
R344	0	3	right	182.969	32.79	29.6677	191.264	110.31	110.338	23.7684	1.92038	12.7823	72.276	3.17015	1572.19	41.125	0.463535	1347	0.0477365	0.687793	42.675	271.358	9.42723	1029.86	0.0834307	1.11	0.004	0.216354	900.322	189.667
R344	0	4	right	182.903	32.91	29.67	191.264	110.295	110.338	23.7684	1.28164	9.11607	29.356	2.00902	1572.19	30.453	0.42202	1347	0.0489397	0.653065	43.218	276.951	9.73807	1029.86	0.083494	1.11	0.004	0.231768	900.322	189.085
R344	0	5	right	182.686	32.8	29.6667	191.264	110.278	110.338	23.7684	0.955096	6.96352	17.115	1.45069	1572.19	21.117	0.361943	1347	0.047639	0.636741	42.985	281.706	9.97832	1029.86	0.0833136	1.08	0.003	0.235161	900.322	188.927
R344	0	6	right	182.815	32.61	29.6645	191.264	110.264	110.338	23.7684	0.770325	5.72253	9.265	1.16225	1572.19	5.297	0.298927	1347	0.0464965	0.548945	42.793	286.973	10.1772	1029.86	0.0833931	1.03	0.003	0.239104	900.322	189.121
R344	0	7	right	182.717	32.36	29.6685	191.264	110.276	110.338	23.7684	0.592575	4.49343	3.735	0.916069	1572.19	0.85	0.203371	1347	0.0298628	0.423203	43.195	295.574	10.4643	1029.86	0.0834865	1.04	0.003	0.236275	900.322	188.93
R344	0	8	right	182.616	32.38	29.6674	191.264	110.296	110.338	23.7684	0.46362	3.59857	0.456	0.73305	1572.19	0.168	0.140137	1347	0.00390226	0.280816	43.536	304.937	10.7727	1029.86	0.0834765	1.1	0.006	0.229277	900.322	188.574
R344	0	9	right	182.406	32.47	29.6704	191.264	110.3	110.338	23.7684	0.37109	2.93145	0.075	0.600734	1572.19	0	0.0970375	1347	0	0.197717	43.601	315.898	11.1303	1029.86	0.083617	1.05	0.003	0.216713	900.322	188.498
R344	0	10	right	182.661	32.62	29.675	191.264	110.263	110.338	23.7684	0.30311	2.42753	0.037	0.496584	1572.19	0	0.0737657	1347	0	0.171072	43.117	332.23	11.6095	1029.86	0.0840841	0.87	0	0.197816	900.322	188.889
R344	0	11	right	184.809	33.33	29.6754	191.264	110.298	110.338	23.7684	0.258437	2.07763	0.026	0.430355	1572.19	0	0.0551591	1347	0	0.15865	36.197	380.455	13.1922	1029.86	0.0863227	0.81	0	0.193622	900.322	194.469
R344	1	1	right	183.233	33.07	29.675	191.264	110.302	110.338	23.7684	2.15805	13.5633	113.801	3.35057	1572.19	241.879	0.754273	1347	0.0492715	0.563853	44.726	306.933	9.90308	1029.86	0.0849002	0.88	0	0.311937	900.322	190.427
R344	1	2	right	183.125	32.87	29.6713	191.264	110.297	110.338	23.7684	2.08862	13.1475	110.352	3.30203	1572.19	182.882	0.660084	1347	0.048889	0.55694	44.104	306.846	9.90915	1029.86	0.0849115	0.87	0	0.309929	900.322	190.279
R344	1	3	right	183.245	32.86	29.6774	191.264	110.312	110.338	23.7684	1.99329	12.6105	103.011	3.19829	1572.19	119.534	0.574302	1347	0.0485141	0.549066	44.44	307.354	9.93332	1029.86	0.0851152	0.86	0	0.307745	900.322	190.651
R344	1	4	right	183.101	32.98	29.6689	191.264	110.318	110.338	23.7684	1.8094	11.7036	83.935	2.87037	1572.19	107.887	0.556459	1347	0.0481937	0.540087	44.162	309.667	10.007	1029.86	0.0849989	0.84	0	0.312394	900.322	190.306
R344	1	5	right	183.366	32.78	29.6749	191.264	110.313	110.338	23.7684	1.52888	10.2073	61.564	2.36144	1572.19	98.092	0.537586	1347	0.0480797	0.535698	45.165	316.855	10.2012	1029.86	0.0852551	0.96	0	0.321	900.322	190.721
R344	1	6	right	183.392	32.74	29.6817	191.264	110.306	110.338	23.7684	1.27263	8.73953	42.417	1.9363	1572.19	67.483	0.476236	1347	0.0482064	0.522049	47.181	329.335	10.4524	1029.86	0.0855768	0.92	0	0.326788	900.322	190.461
R344	1	7	right	183.584	32.74	29.6836	191.264	110.295	110.338	23.7684	1.05224	7.41013	29.382	1.55328	1572.19	53.511	0.445783	1347	0.0482608	0.511055	47.884	341.018	10.7522	1029.86	0.0859573	0.86	0	0.333289	900.322	190.98
R344	1	8	right	183.601	32.77	29.6796	191.264	110.245	110.338	23.7684	0.895297	6.44409	20.077	1.29751	1572.19	42.383	0.405644	1347	0.0483128	0.472019	48.146	350.569	11.0616	1029.86	0.0862279	0.81	0	0.336595	900.322	191.168
R344	1	9	right	183.592	32.91	29.681	191.264	110.24	110.338	23.7684	0.806772	5.87114	16.069	1.16035	1572.19	33.142	0.375242	1347	0.0485673	0.438603	49.781	358.713	11.3329	1029.86	0.0867587	0.81	0	0.332618	900.322	191.021
R344	1	10	right	183.791	32.96	29.6806	191.264	110.253	110.338	23.7684	0.762187	5.57805	14.483	1.0909	1572.19	30.683	0.360578	1347	0.0478682	0.413021	49.616	369.356	11.5953	1029.86	0.0873598	0.82	0	0.328297	900.322	191.308
R344	1	11	right	183.873	32.93	29.676	191.264	110.216	110.338	23.7684	0.744606	5.46364	13.537	1.06987	1572.19	31.125	0.347723	1347	0.0369632	0.385073	48.787	385.917	11.908	1029.86	0.0880051	0.83	0	0.330894	900.322	192.796
R422	0	1	right	65.3938	33.04	29.6607	68.5417	33.7595	33.7653	2.36145	2.13244	13.4014	150.298	3.40414	2211.85	17.619	0.390642	1582.27	0.0469824	0.691494	16.665	103.425	5.29535	688.327	0.0597253	0.75	0	0.129391	690.868	68.724
R422	0	2	right	65.4025	33.17	29.6636	68.5417	33.7649	33.7653	2.36145	1.99209	12.6453	135.339	3.14039	2211.85	32.469	0.413243	1582.27	0.0478084	0.691222	17.217	103.145	5.32344	688.327	0.0597141	0.75	0	0.142912	690.868	68.717
R422	0	3	right	65.3621	33.13	29.6521	68.5417	33.7631	33.7653	2.36145	1.86516	11.9315	122.871	2.9118	2211.85	38.477	0.420932	1582.27	0.0479837	0.697038	16.324	103.169	5.37263	688.327	0.0595303	0.77	0	0.156189	690.868	68.498
R422	0	4	right	65.4033	32.98	29.6616	68.5417	33.7645	33.7653	2.36145	1.69126	10.9291	106.849	2.61761	2211.85	33.73	0.407014	1582.27	0.0484014	0.713967	16.58	103.566	5.47891	688.327	0.059719	0.75	0	0.170949	690.868	68.576
R422	0	5	right	65.4307	32.55	29.6682	68.5417	33.7633	33.7653	2.36145	1.51063	9.85589	93.355	2.31985	2211.85	24.751	0.382377	1582.27	0.0486673	0.719064	16.758	104.477	5.63569	688.327	0.0598196	0.8	0	0.185567	690.868	68.497
R422	0	6	right	65.3958	32.38	29.6603	68.5417	33.7606	33.7653	2.36145	1.33949	8.79038	83.668	2.0392	2211.85	22.703	0.35854	1582.27	0.0471354	0.733697	16.773	106.047	5.85606	688.327	0.059723	0.91	0	0.197074	690.868	68.322
R422	0	7	right	65.3747	32.21	29.6624	68.5417	33.7582	33.7653	2.36145	1.11792	7.38288	71.984	1.68765	2211.85	14.475	0.312575	1582.27	0.0471636	0.746722	16.454	109.761	6.25776	688.327	0.0597589	0.99	0	0.207436	690.868	68.322
R422	0	8	right	65.1915	32.07	29.6541	68.5417	33.7587	33.7653	2.36145	0.897464	5.93889	61.27	1.36203	2211.85	9.193	0.236385	1582.27	0.0462741	0.714603	16.031	114.73	6.82364	688.327	0.05968	1.01	0.001	0.210109	690.868	68.032
R422	0	9	right	64.9952	31.78	29.6539	68.5417	33.7568	33.7653	2.36145	0.688646	4.61781	45.728	1.04641	2211.85	5.026	0.176137	1582.27	0.0459647	0.613773	16.217	122.158	7.63297	688.327	0.0599397	1.03	0.001	0.19625	690.868	67.83
R422	0	10	right	65.1334	32.19	29.6611	68.5417	33.7476	33.7653	2.36145	0.449262	3.05013	26.406	0.707997	2211.85	0	0.0766144	1582.27	0.032948	0.333593	16.086	148.956	9.30849	688.327	0.0611383	1	0.001	0.142928	690.868	68.525
R422	0	11	right	66.39	32.3	29.6959	68.5417	33.746	33.7653	2.36145	0.325568	2.2224	19.363	0.532796	2211.85	0	0.0277063	1582.27	0	0.11522	15.326	221.475	11.8437	688.327	0.0652293	0.97	0	0.0876715	690.868	73.709
R422	1	1	right	65.7235	32.32	29.669	68.5417	33.7279	33.7653	2.36145	1.73425	10.3329	147.46	2.82704	2211.85	22.192	0.234655	1582.27	0.0457729	0.684707	16.988	122.072	6.65099	688.327	0.0612155	0.78	0	0.273554	690.868	70.993
R422	1	2	right	65.7759	32.33	29.684	68.5417	33.7252	33.7653	2.36145	1.72658	10.2949	146.439	2.81524	2211.85	20.447	0.232548	1582.27	0.0453716	0.682583	17.65	122.007	6.65655	688.327	0.0615453	0.8	0	0.274722	690.868	71.077
R422	1	3	right	65.7303	32.45	29.6791	68.5417	33.727	33.7653	2.36145	1.7122	10.218	144.476	2.79588	2211.85	10.415	0.224817	1582.27	0.0454693	0.690416	16.745	122.133	6.65788	688.327	0.0613978	0.78	0	0.279041	690.868	70.821
R422	1	4	right	65.7898	32.48	29.6778	68.5417	33.7208	33.7653	2.36145	1.6912	10.1088	142.255	2.76003	2211.85	9.636	0.223538	1582.27	0.0460023	0.689538	17.248	122.141	6.6735	688.327	0.0613616	0.79	0	0.281167	690.868	71.003
R422	1	5	right	65.7702	32.64	29.6762	68.5417	33.7307	33.7653	2.36145	1.65644	9.92485	138.121	2.70118	2211.85	8.902	0.22096	1582.27	0.0460329	0.689258	16.724	122.291	6.70692	688.327	0.0613468	0.79	0	0.282579	690.868	71.016
R422	1	6	right	65.7301	32.5	29.675	68.5417	33.723	33.7653	2.36145	1.59446	9.60467	130.507	2.59396	2211.85	9.289	0.21939	1582.27	0.0464223	0.69023	17.169	122.76	6.7857	688.327	0.0612975	0.78	0	0.283649	690.868	70.954
R422	1	7	right	65.678	32.28	29.6796	68.5417	33.7221	33.7653	2.36145	1.37174	8.4255	105.918	2.20894	2211.85	6.744	0.213813	1582.27	0.0464259	0.692886	17.802	126.001	7.13276	688.327	0.0616165	0.8	0	0.285571	690.868	70.995
R422	1	8	right	65.512	32.22	29.6757	68.5417	33.728	33.7653	2.36145	1.08335	6.82056	78.742	1.71754	2211.85	4.688	0.199287	1582.27	0.0464882	0.68233	18.866	134.252	7.74258	688.327	0.0620053	0.83	0	0.287146	690.868	70.663
R422	1	9	right	65.5678	31.8	29.6755	68.5417	33.7057	33.7653	2.36145	0.713069	4.6977	45.677	1.10933	2211.85	0	0.152177	1582.27	0.0457717	0.656761	17.665	160.764	8.95755	688.327	0.0632487	0.84	0	0.286867	690.868	71.088
R422	1	10	right	65.8782	31.9	29.6899	68.5417	33.7201	33.7653	2.36145	0.58671	3.88597	38.527	0.915145	2211.85	0	0.119989	1582.27	0.0455928	0.584376	17.835	181.43	9.67325	688.327	0.0646405	0.82	0	0.285657	690.868	71.868
R422	1	11	right	66.2337	31.96	29.6866	68.5417	33.7173	33.7653	2.36145	0.557726	3.70901	35.838	0.873257	2211.85	0	0.109579	1582.27	0.0464847	0.558695	16.083	198.251	10.1422	688.327	0.0658199	0.83	0	0.275516	690.868	74.34
R432	0	1	right	149.95	32.66	29.6629	155.734	91.5879	91.6519	16.518	3.93459	22.4736	185.244	6.32839	951.926	278.719	1.15358	802.785	0.0508159	0.661667	29.273	184.84	5.49844	1172.09	0.0661831	0.94	0	0.144367	1232.89	158.557
R432	0	2	right	150.092	32.71	29.6696	155.734	91.6032	91.6519	16.518	3.36043	19.8951	137.904	5.3429	951.926	229.584	1.04437	802.785	0.051609	0.664435	29.764	185.489	5.55149	1172.09	0.0663257	0.93	0	0.147633	1232.89	158.724
R432	0	3	right	149.925	32.94	29.666	155.734	91.5958	91.6519	16.518	2.51726	15.9846	81.641	3.73437	951.926	221.109	1.08007	802.785	0.0536831	0.685022	30.986	188.922	5.75399	1172.09	0.0664873	0.92	0	0.155798	1232.89	157.949
R432	0	4	right	149.924	32.65	29.673	155.734	91.5746	91.6519	16.518	1.97294	13.0781	54.323	2.75459	951.926	199.472	1.04088	802.785	0.051832	0.699947	32.426	193.115	6.01201	1172.09	0.0666719	0.91	0	0.162999	1232.89	157.427
R432	0	5	right	149.633	33.06	29.6719	155.734	91.5646	91.6519	16.518	1.57509	10.7871	35.277	2.09844	951.926	173.539	0.942218	802.785	0.0499657	0.67754	33.067	199.074	6.30452	1172.09	0.0666308	1.11	0.069	0.167172	1232.89	156.615
R432	0	6	right	149.504	32.8	29.6758	155.734	91.5401	91.6519	16.518	1.22614	8.6336	22.151	1.60311	951.926	117.297	0.763772	802.785	0.0485169	0.652055	33.538	205.637	6.69057	1172.09	0.0667811	1.12	0.055	0.172375	1232.89	156.098
R432	0	7	right	149.361	33.07	29.6775	155.734	91.5319	91.6519	16.518	0.963937	6.95902	13.966	1.31336	951.926	47.425	0.533948	802.785	0.0474512	0.619992	33.913	214.031	7.09839	1172.09	0.0670033	1.05	0.019	0.171878	1232.89	155.742
R432	0	8	right	149.397	32.85	29.6808	155.734	91.4998	91.6519	16.518	0.785926	5.75441	10.228	1.14531	951.926	8.402	0.3455	802.785	0.0470432	0.59388	33.315	224.211	7.49216	1172.09	0.0673158	1.1	0.048	0.169281	1232.89	155.71
R432	0	9	right	149.507	33.08	29.6782	155.734	91.52	91.6519	16.518	0.705253	5.21256	8.328	1.04397	951.926	3.824	0.29189	802.785	0.0472282	0.580433	32.533	231.235	7.7976	1172.09	0.0676095	1.06	0.025	0.167619	1232.89	156.001
R432	0	10	right	149.711	32.72	29.6759	155.734	91.5036	91.6519	16.518	0.623433	4.64573	6.906	0.931783	951.926	0.45	0.249509	802.785	0.00404339	0.368845	31.47	243.731	8.41058	1172.09	0.0678263	1.07	0.02	0.161336	1232.89	156.552
R432	0	11	right	150.754	32.96	29.6901	155.734	91.4479	91.6519	16.518	0.568136	4.24983	6.107	0.854151	951.926	0.308	0.222391	802.785	0.000320268	0.279769	29.482	305.935	10.1896	1172.09	0.0697447	1.13	0.038	0.15282	1232.89	160.652
R432	1	1	right	149.737	32.86	29.6841	155.734	90.9513	91.6519	16.518	3.72361	21.8321	167.271	5.42834	951.926	391.905	1.76171	802.785	0.220162	1.60566	39.494	234.24	7.68369	1172.09	0.0689831	1.01	0.007	0.258891	1232.89	157.158
R432	1	2	right	149.777	32.75	29.6727	155.734	90.9371	91.6519	16.518	3.70014	21.7103	165.391	5.39164	951.926	391.61	1.75309	802.785	0.220211	1.60642	38.303	234.291	7.6838	1172.09	0.068737	1.01	0.003	0.25889	1232.89	157.229
R432	1	3	right	149.723	33.02	29.6784	155.734	91.0125	91.6519	16.518	3.676	21.5852	163.806	5.3497	951.926	391.083	1.74958	802.785	0.220694	1.58382	38.386	233.947	7.69222	1172.09	0.0688115	0.99	0	0.259394	1232.89	157.326
R432	1	4	right	149.827	32.8	29.6844	155.734	90.9524	91.6519	16.518	3.62886	21.3542	160.861	5.27343	951.926	389.326	1.73505	802.785	0.220215	1.61217	39.38	234.812	7.7052	1172.09	0.0690053	0.99	0	0.259228	1232.89	157.446
R432	1	5	right	149.692	32.74	29.6808	155.734	90.9475	91.6519	16.518	3.58628	21.1366	158.571	5.20324	951.926	388.318	1.72379	802.785	0.220026	1.61202	39.084	235.583	7.72953	1172.09	0.0689312	1.01	0.002	0.259447	1232.89	157.184
R432	1	6	right	149.78	32.7	29.6818	155.734	90.9608	91.6519	16.518	3.54846	20.9496	156.284	5.14081	951.926	387.462	1.71432	802.785	0.220648	1.58572	39.362	236.76	7.77686	1172.09	0.0689638	1.01	0.01	0.260553	1232.89	157.36
R432	1	7	right	149.881	32.8	29.6784	155.734	90.9858	91.6519	16.518	3.49502	20.6903	152.738	5.05527	951.926	385.224	1.69715	802.785	0.220562	1.58577	38.189	239.626	7.84533	1172.09	0.0689852	1.01	0.002	0.260567	1232.89	157.653
R432	1	8	right	149.901	33.09	29.6807	155.734	90.9401	91.6519	16.518	3.45093	20.4726	150.013	4.98104	951.926	385.256	1.68721	802.785	0.220493	1.58811	38.936	243.37	7.92952	1172.09	0.0691713	1.01	0.007	0.261077	1232.89	157.743
R432	1	9	right	149.87	32.94	29.6802	155.734	90.9611	91.6519	16.518	3.42617	20.3499	147.774	4.94005	951.926	384.641	1.68114	802.785	0.220333	1.59223	38.17	247.306	8.00726	1172.09	0.0692377	1	0.001	0.261229	1232.89	157.863
R432	1	10	right	150.013	32.8	29.6868	155.734	90.9488	91.6519	16.518	3.41547	20.2972	146.749	4.92303	951.926	384.611	1.67761	802.785	0.220434	1.59717	38.922	249.791	8.06283	1172.09	0.069415	1.02	0.002	0.261862	1232.89	158.429
R432	1	11	right	149.835	32.77	29.6809	155.734	90.9274	91.6519	16.518	3.40595	20.2462	146.308	4.90882	951.926	383.939	1.67342	802.785	0.219954	1.6184	38.662	251.655	8.09	1172.09	0.0694227	0.99	0	0.261681	1232.89	158.376
R478	0	1	left	55.726	32.36	29.614	58.6261	32.6224	32.8382	6.35937	0.820114	5.77226	27.591	1.48498	1684.59	1.987	0.238381	1980.66	0.391212	3.67809	12.255	65.692	3.66106	611.831	0.0541253	0.86	0	0.170668	664.711	60.832
R478	0	2	left	55.7347	32.71	29.6189	58.6261	32.6224	32.8382	6.35937	0.635465	4.54102	19.323	1.07388	1684.59	2.653	0.244045	1980.66	0.392224	3.53211	11.661	65.823	3.66149	611.831	0.0542463	0.85	0	0.172404	664.711	60.904
R478	0	3	left	55.6694	32.81	29.6151	58.6261	32.6182	32.8382	6.35937	0.511737	3.68392	15.972	0.801438	1684.59	3.035	0.246155	1980.66	0.391878	3.39151	11.44	66.104	3.68177	611.831	0.0541404	0.84	0	0.16839	664.711	60.808
R478	0	4	left	55.6795	32.81	29.6167	58.6261	32.6191	32.8382	6.35937	0.427768	3.09183	13.64	0.623541	1684.59	2.735	0.242354	1980.66	0.390917	3.33683	11.355	66.436	3.71294	611.831	0.0541593	0.83	0	0.173735	664.711	60.705
R478	0	5	left	55.7266	32.72	29.6266	58.6261	32.6348	32.8382	6.35937	0.37322	2.69546	12.807	0.511568	1684.59	2.429	0.237456	1980.66	0.390222	3.28386	11.723	66.905	3.74427	611.831	0.0543687	0.8	0	0.171612	664.711	60.806
R478	0	6	left	55.715	32.68	29.6181	58.6261	32.6411	32.8382	6.35937	0.329148	2.36398	12.465	0.441024	1684.59	2.018	0.216387	1980.66	0.389951	3.27021	11.591	67.453	3.77613	611.831	0.0542047	0.82	0	0.162813	664.711	60.699
R478	0	7	left	55.6303	32.54	29.6093	58.6261	32.6453	32.8382	6.35937	0.286067	2.03335	12.306	0.390779	1684.59	1.762	0.180022	1980.66	0.326154	3.06372	11.164	68.294	3.82587	611.831	0.0541057	0.86	0	0.156538	664.711	60.326
R478	0	8	left	55.6076	32.16	29.6162	58.6261	32.6319	32.8382	6.35937	0.241949	1.6941	11.995	0.337562	1684.59	1.175	0.144625	1980.66	0.266905	2.81743	11.5	69.535	3.9144	611.831	0.0543415	1.03	0.003	0.150759	664.711	60.465
R478	0	9	left	55.6891	31.99	29.6258	58.6261	32.6414	32.8382	6.35937	0.214311	1.50807	10.689	0.307379	1684.59	0.842	0.120646	1980.66	0.22657	2.6184	12.206	70.692	4.0121	611.831	0.0546446	1.09	0.007	0.135043	664.711	60.307
R478	0	10	left	55.7081	32.01	29.6314	58.6261	32.6442	32.8382	6.35937	0.175338	1.25793	8.086	0.258142	1684.59	0.36	0.0928374	1980.66	0.203528	2.36832	12.598	73.481	4.27827	611.831	0.0548551	1.01	0.001	0.111679	664.711	60.22
R478	0	11	left	56.1303	32.32	29.631	58.6261	32.6261	32.8382	6.35937	0.129426	0.988679	2.492	0.20018	1684.59	0.04	0.0614209	1980.66	0.153797	1.59936	11.075	100.54	5.87194	611.831	0.0559578	0.87	0	0.100544	664.711	60.732
R478	1	1	left	56.2871	32.73	29.6199	58.6261	32.5467	32.8382	6.35937	0.416875	2.72477	24.617	0.551303	1684.59	46.127	0.271392	1980.66	0.356966	3.842	11.466	70.41	3.88165	611.831	0.0561064	0.92	0	0.223568	664.711	62.912
R478	1	2	left	56.3054	32.7	29.63	58.6261	32.5621	32.8382	6.35937	0.412863	2.70426	24.313	0.547367	1684.59	44.085	0.267703	1980.66	0.356867	3.84016	11.914	70.386	3.88391	611.831	0.056293	0.89	0	0.221689	664.711	62.808
R478	1	3	left	56.1741	32.78	29.6162	58.6261	32.5531	32.8382	6.35937	0.407464	2.67527	23.893	0.5424	1684.59	41.279	0.262548	1980.66	0.356599	3.83739	11.496	70.398	3.88466	611.831	0.056012	0.9	0	0.219467	664.711	62.65
R478	1	4	left	56.2027	32.64	29.6173	58.6261	32.5724	32.8382	6.35937	0.402033	2.64429	23.589	0.537979	1684.59	38.292	0.256795	1980.66	0.356102	3.82616	11.557	70.408	3.88852	611.831	0.055912	0.9	0	0.217898	664.711	62.491
R478	1	5	left	56.1858	32.66	29.6221	58.6261	32.5601	32.8382	6.35937	0.393586	2.59547	23.224	0.53165	1684.59	34.134	0.247358	1980.66	0.355343	3.80877	11.643	70.442	3.89529	611.831	0.0560161	0.88	0	0.21399	664.711	62.364
R478	1	6	left	56.2205	32.77	29.6279	58.6261	32.5662	32.8382	6.35937	0.38145	2.52756	22.534	0.520761	1684.59	29.555	0.23533	1980.66	0.354391	3.79318	11.664	70.578	3.90783	611.831	0.0561741	0.85	0	0.206117	664.711	62.254
R478	1	7	left	56.1913	32.75	29.6339	58.6261	32.5509	32.8382	6.35937	0.368764	2.45898	21.76	0.507912	1684.59	26.368	0.22407	1980.66	0.353501	3.77593	11.992	70.748	3.92611	611.831	0.0562147	0.84	0	0.197453	664.711	62.166
R478	1	8	left	56.1473	32.66	29.6268	58.6261	32.5609	32.8382	6.35937	0.349526	2.35579	20.549	0.48731	1684.59	21.682	0.207516	1980.66	0.352409	3.75719	11.828	71.123	3.97247	611.831	0.0560645	0.83	0	0.187751	664.711	62.017
R478	1	9	left	56.2063	32.78	29.633	58.6261	32.5525	32.8382	6.35937	0.314728	2.17626	17.479	0.441016	1684.59	15.858	0.185387	1980.66	0.349701	3.65894	11.44	72.081	4.10635	611.831	0.0562652	0.84	0	0.173839	664.711	61.985
R478	1	10	left	56.3032	33.14	29.6259	58.6261	32.5475	32.8382	6.35937	0.257636	1.85132	11.023	0.363251	1684.59	5.01	0.150107	1980.66	0.335877	3.31241	10.779	75.818	4.46546	611.831	0.0566968	0.86	0	0.15303	664.711	61.884
R478	1	11	left	56.5451	32.95	29.611	58.6261	32.5573	32.8382	6.35937	0.207566	1.52671	6.607	0.292679	1684.59	2.291	0.120812	1980.66	0.301912	2.63133	10.454	97.989	5.20261	611.831	0.0574898	0.93	0	0.156855	664.711	62.723
R538	0	1	left	65.0511	32.22	29.6507	68.1476	34.7746	34.8136	3.2568	2.50829	15.1176	147.143	4.61021	1290.81	215.193	0.802216	1608.74	0.392689	2.49096	14.998	77.513	4.77896	560.1	0.0614742	1	0.002	0.179593	621.575	72.298
R538	0	2	left	65.0595	32.44	29.6513	68.1476	34.7582	34.8136	3.2568	2.19177	13.3107	128.45	4.12614	1290.81	110.828	0.61257	1608.74	0.393599	2.55685	15.147	77.295	4.79746	560.1	0.0615325	0.99	0	0.178432	621.575	71.778
R538	0	3	left	65.0048	32.37	29.6641	68.1476	34.7627	34.8136	3.2568	1.87549	11.3812	116.856	3.54774	1290.81	61.334	0.495201	1608.74	0.394597	2.58859	16.247	77.967	4.89752	560.1	0.0617285	1.01	0.001	0.183842	621.575	71.814
R538	0	4	left	65.0363	32.31	29.6576	68.1476	34.754	34.8136	3.2568	1.65544	10.1862	102.342	3.08157	1290.81	55.477	0.470952	1608.74	0.394997	2.49265	15.273	78.376	5.00607	560.1	0.0616055	1.46	0.024	0.194633	621.575	71.658
R538	0	5	left	65.0993	32.47	29.6567	68.1476	34.743	34.8136	3.2568	1.42599	8.76463	96.407	2.62275	1290.81	34.957	0.425025	1608.74	0.392478	2.2963	15.546	79.48	5.20026	560.1	0.0615375	1.48	0.034	0.191852	621.575	71.612
R538	0	6	left	64.9749	32.22	29.6561	68.1476	34.7259	34.8136	3.2568	1.2582	7.81232	86.891	2.29729	1290.81	22.525	0.383348	1608.74	0.393255	2.25024	15.924	80.795	5.40068	560.1	0.0615972	1.44	0.023	0.201758	621.575	70.965
R538	0	7	left	64.8912	32.61	29.6559	68.1476	34.7175	34.8136	3.2568	1.06564	6.70148	71.204	1.92111	1290.81	17.213	0.338409	1608.74	0.394279	2.23364	16.411	83.125	5.70943	560.1	0.0616773	1.4	0.024	0.202042	621.575	70.429
R538	0	8	left	64.8908	32.57	29.658	68.1476	34.676	34.8136	3.2568	0.891303	5.72332	54.425	1.56822	1290.81	21.601	0.308405	1608.74	0.39349	2.20316	16.602	85.92	6.15498	560.1	0.0619033	1.26	0.019	0.20166	621.575	69.972
R538	0	9	left	64.8758	32.44	29.6618	68.1476	34.7015	34.8136	3.2568	0.727631	4.76968	40.915	1.24416	1290.81	13.629	0.275682	1608.74	0.391857	2.15022	16.405	90.96	6.79785	560.1	0.0623205	1.19	0.019	0.209438	621.575	69.708
R538	0	10	left	65.0645	32.37	29.6713	68.1476	34.7233	34.8136	3.2568	0.606102	4.03046	31.162	1.02716	1290.81	8.801	0.235198	1608.74	0.385151	1.98899	16.412	99.639	7.67214	560.1	0.062988	1.18	0.016	0.19744	621.575	69.835
R538	0	11	left	65.6581	32.26	29.6748	68.1476	34.7213	34.8136	3.2568	0.500482	3.34927	24.798	0.889201	1290.81	3.039	0.161373	1608.74	0.195431	1.15485	14.843	138.133	10.3402	560.1	0.0655813	1.11	0.011	0.194681	621.575	72.724
R538	1	1	left	65.0895	32.46	29.6804	68.1476	34.4332	34.8136	3.2568	2.11427	12.3228	146.889	3.61181	1290.81	330.183	0.898458	1608.74	0.392363	2.73026	18.256	90.53	6.59077	560.1	0.0640707	0.84	0	0.22038	621.575	69.654
R538	1	2	left	65.0964	32.85	29.6776	68.1476	34.4476	34.8136	3.2568	2.11573	12.3669	145.119	3.58881	1290.81	344.228	0.919886	1608.74	0.393436	2.81644	18.019	90.2	6.52431	560.1	0.0640114	0.81	0	0.227993	621.575	69.813
R538	1	3	left	65.0991	32.8	29.673	68.1476	34.4529	34.8136	3.2568	2.08788	12.2128	143.252	3.54707	1290.81	334.721	0.902483	1608.74	0.39335	2.82055	18.079	90.182	6.53341	560.1	0.0639168	0.81	0	0.230621	621.575	69.676
R538	1	4	left	65.0479	32.65	29.6627	68.1476	34.4235	34.8136	3.2568	2.0426	11.9623	140.637	3.46879	1290.81	325.055	0.882523	1608.74	0.393488	2.82402	17.713	90.218	6.55546	560.1	0.0636347	0.84	0	0.233959	621.575	69.34
R538	1	5	left	65.1422	32.6	29.6787	68.1476	34.4702	34.8136	3.2568	1.97045	11.5382	137.066	3.37135	1290.81	295.992	0.828921	1608.74	0.393194	2.85167	18.045	90.194	6.59698	560.1	0.0639836	0.82	0	0.238329	621.575	69.538
R538	1	6	left	65.0997	32.53	29.6612	68.1476	34.4743	34.8136	3.2568	1.8998	11.1099	134.344	3.28591	1290.81	261.606	0.768372	1608.74	0.393306	2.83764	17.832	90.361	6.67419	560.1	0.0636939	0.85	0	0.237774	621.575	69.489
R538	1	7	left	65.1129	32.55	29.6748	68.1476	34.5195	34.8136	3.2568	1.77012	10.3813	126.216	3.06483	1290.81	230.075	0.708447	1608.74	0.393986	2.84197	18.414	91.317	6.86392	560.1	0.0640662	0.83	0	0.235547	621.575	69.423
R538	1	8	left	65.0552	32.19	29.6732	68.1476	34.5032	34.8136	3.2568	1.64916	9.70741	119.154	2.85657	1290.81	193.3	0.655524	1608.74	0.394133	2.77047	18.989	92.85	7.1442	560.1	0.0640725	0.84	0	0.238599	621.575	69.077
R538	1	9	left	65.0509	32.32	29.6802	68.1476	34.5511	34.8136	3.2568	1.503	8.90357	110.052	2.59457	1290.81	155.115	0.601106	1608.74	0.394173	2.67029	19.449	96.354	7.66179	560.1	0.0643267	0.84	0	0.244755	621.575	68.877
R538	1	10	left	64.9644	32.25	29.6737	68.1476	34.5102	34.8136	3.2568	1.42416	8.4072	107.547	2.48437	1290.81	121.176	0.547146	1608.74	0.392697	2.62117	19.297	101.004	8.10361	560.1	0.0645554	0.85	0	0.253352	621.575	68.69
R538	1	11	left	65.0217	32.57	29.6813	68.1476	34.5039	34.8136	3.2568	1.41196	8.31895	106.584	2.47291	1290.81	113.432	0.534149	1608.74	0.392357	2.61407	19.087	104.044	8.30289	560.1	0.0650353	0.84	0	0.253712	621.575	69.057
R574	0	1	right	76.1735	32.69	29.6414	79.8283	45.4139	45.416	4.50809	1.90924	12.2721	117.184	3.05291	1985.25	105.948	0.640994	1413.95	0.0491855	0.556471	19.305	127.744	8.41817	509.069	0.0809193	0.76	0	0.235835	413.241	81.065
R574	0	2	right	76.1333	32.65	29.6454	79.8283	45.4118	45.416	4.50809	1.81544	11.7028	110.414	2.91154	1985.25	78.042	0.596546	1413.95	0.0487068	0.555618	19.173	127.673	8.42896	509.069	0.0810302	0.75	0	0.230328	413.241	81.016
R574	0	3	right	76.1369	32.46	29.646	79.8283	45.4101	45.416	4.50809	1.70592	11.0597	101.009	2.74677	1985.25	52.748	0.540039	1413.95	0.049074	0.560378	19.325	127.719	8.46299	509.069	0.0809824	0.76	0	0.224786	413.241	80.93
R574	0	4	right	76.089	32.56	29.6422	79.8283	45.4017	45.416	4.50809	1.58491	10.3531	90.135	2.56103	1985.25	48.486	0.498605	1413.95	0.0486339	0.558513	19.347	128.41	8.51072	509.069	0.0809112	0.77	0	0.220963	413.241	80.799
R574	0	5	right	76.0506	32.24	29.6411	79.8283	45.404	45.416	4.50809	1.41475	9.37057	74.055	2.2831	1985.25	43.045	0.447574	1413.95	0.0486636	0.5568	19.183	130.07	8.62979	509.069	0.0808305	0.75	0	0.21489	413.241	80.521
R574	0	6	right	75.8753	32.16	29.6475	79.8283	45.4038	45.416	4.50809	1.20328	8.15176	54.224	1.93391	1985.25	34.766	0.388404	1413.95	0.0477121	0.549274	20.059	133.723	8.85955	509.069	0.0809762	0.75	0	0.207359	413.241	80.105
R574	0	7	right	75.8278	32.33	29.6544	79.8283	45.3998	45.416	4.50809	0.943171	6.60871	35.246	1.51708	1985.25	9.349	0.300516	1413.95	0.0472794	0.526877	20.469	140.395	9.28599	509.069	0.0811873	0.74	0	0.205107	413.241	79.968
R574	0	8	right	75.6814	32.5	29.6515	79.8283	45.3894	45.416	4.50809	0.696505	4.98175	23.767	1.13657	1985.25	0.242	0.19553	1413.95	0.0468349	0.474226	19.998	147.999	9.87143	509.069	0.0815347	0.75	0	0.202496	413.241	80.215
R574	0	9	right	75.776	32.04	29.6529	79.8283	45.4035	45.416	4.50809	0.501424	3.63623	15.198	0.853137	1985.25	0.068	0.0982404	1413.95	0.0183295	0.289601	19.543	157.017	10.61	509.069	0.0820947	0.76	0	0.175432	413.241	80.586
R574	0	10	right	76.0782	32.58	29.6556	79.8283	45.3829	45.416	4.50809	0.312035	2.33566	7.011	0.545843	1985.25	0	0.0391175	1413.95	0	0.147025	18.314	188.722	11.8958	509.069	0.0834134	0.73	0	0.0857599	413.241	81.621
R574	0	11	right	77.6544	32.9	29.6951	79.8283	45.41	45.416	4.50809	0.249243	1.88782	5.005	0.437358	1985.25	0	0.0285876	1413.95	0	0.111586	21.204	223.757	13.6619	509.069	0.0880563	0.43	0	0.044722	413.241	87.081
R574	1	1	right	76.1289	32.03	29.6609	79.8283	45.4006	45.416	4.50809	1.58615	9.99112	107.708	2.64508	1985.25	61.782	0.380667	1413.95	0.0476868	0.597112	20.757	143.977	9.34946	509.069	0.082249	0.78	0	0.288241	413.241	81.455
R574	1	2	right	76.1806	32.01	29.6643	79.8283	45.4002	45.416	4.50809	1.56781	9.88646	106.235	2.61816	1985.25	58.656	0.371765	1413.95	0.0475887	0.590227	20.245	143.852	9.35638	509.069	0.0823198	0.78	0	0.28643	413.241	81.532
R574	1	3	right	76.1047	32.12	29.6552	79.8283	45.3966	45.416	4.50809	1.5337	9.70209	101.898	2.56798	1985.25	37.98	0.354432	1413.95	0.0485358	0.590613	20.51	143.831	9.36482	509.069	0.0821218	0.78	0	0.294614	413.241	81.352
R574	1	4	right	76.1319	32.04	29.6668	79.8283	45.3973	45.416	4.50809	1.49154	9.46497	97.214	2.50124	1985.25	30.24	0.340649	1413.95	0.0485031	0.590346	20.966	143.919	9.39186	509.069	0.0824365	0.79	0	0.290087	413.241	81.518
R574	1	5	right	76.014	32.05	29.6599	79.8283	45.3887	45.416	4.50809	1.39121	8.92262	84.181	2.32605	1985.25	26.003	0.32786	1413.95	0.0487514	0.585591	20.743	144.679	9.47667	509.069	0.0822025	0.77	0	0.28302	413.241	81.297
R574	1	6	right	75.967	32.04	29.6623	79.8283	45.3823	45.416	4.50809	1.25067	8.15608	67.632	2.0837	1985.25	23.132	0.307821	1413.95	0.0491156	0.575388	21.537	146.859	9.62834	509.069	0.0822322	0.78	0	0.287726	413.241	81.098
R574	1	7	right	76.0387	32.27	29.668	79.8283	45.3948	45.416	4.50809	0.973657	6.6162	41.568	1.59272	1985.25	6.254	0.27682	1413.95	0.0488629	0.576983	21.975	153.757	10.0428	509.069	0.082699	0.82	0	0.288078	413.241	81.589
R574	1	8	right	76.0814	32.58	29.6602	79.8283	45.3947	45.416	4.50809	0.728631	5.089	25.345	1.17846	1985.25	2.944	0.223143	1413.95	0.0488004	0.565627	21.055	162.836	10.5562	509.069	0.083164	0.85	0	0.290702	413.241	82.135
R574	1	9	right	76.5363	32.85	29.673	79.8283	45.4112	45.416	4.50809	0.514778	3.65298	16.945	0.857406	1985.25	0	0.122699	1413.95	0.028544	0.408673	19.651	175.416	11.256	509.069	0.0847117	0.86	0	0.243436	413.241	83.207
R574	1	10	right	76.9046	33.1	29.6686	79.8283	45.3993	45.416	4.50809	0.363481	2.61881	12.361	0.626523	1985.25	0	0.0587431	1413.95	0	0.195051	20.269	198.133	12.1311	509.069	0.0866373	0.83	0	0.12719	413.241	84.196
R574	1	11	right	77.3259	32.15	29.6739	79.8283	45.403	45.416	4.50809	0.319327	2.31064	11.424	0.55287	1985.25	0	0.048103	1413.95	0	0.167408	22.735	224.555	13.0384	509.069	0.0885267	0.79	0	0.101206	413.241	86.025
R592	0	1	right	93.9051	32.66	29.6657	98.2289	60.9266	60.9454	12.2956	2.3911	14.5917	137.894	4.21694	1428.66	0.177	0.272724	1214	0.046358	0.70267	23.778	146.535	8.10516	627.77	0.0801082	0.81	0	0.119452	655.408	98.618
R592	0	2	right	93.9072	32.67	29.66	98.2289	60.9368	60.9454	12.2956	2.24592	13.7906	127.841	3.94877	1428.66	0.143	0.266708	1214	0.0456755	0.70175	22.843	146.207	8.13497	627.77	0.0798824	0.81	0	0.12227	655.408	98.526
R592	0	3	right	93.8727	32.93	29.6579	98.2289	60.9252	60.9454	12.2956	2.02896	12.5977	113.302	3.53225	1428.66	0.234	0.274396	1214	0.045873	0.707103	22.557	146.077	8.20823	627.77	0.0797836	0.82	0	0.127249	655.408	98.551
R592	0	4	right	93.8406	32.75	29.6653	98.2289	60.9304	60.9454	12.2956	1.78071	11.2338	95.301	3.05055	1428.66	2.989	0.287886	1214	0.046469	0.703789	23.663	146.788	8.34045	627.77	0.079872	0.81	0	0.136127	655.408	98.368
R592	0	5	right	93.7747	32.76	29.6681	98.2289	60.9222	60.9454	12.2956	1.52317	9.81306	77.218	2.56342	1428.66	5.178	0.290327	1214	0.0470737	0.693472	24.067	148.815	8.53427	627.77	0.079923	0.89	0	0.155552	655.408	97.987
R592	0	6	right	93.7363	32.66	29.6593	98.2289	60.9142	60.9454	12.2956	1.22694	8.15867	54.417	2.04361	1428.66	3.859	0.254591	1214	0.0465098	0.680652	24.246	153.067	8.86008	627.77	0.079762	0.89	0	0.175104	655.408	97.506
R592	0	7	right	93.6709	32.7	29.6593	98.2289	60.8965	60.9454	12.2956	0.925588	6.4217	29.237	1.51831	1428.66	3.386	0.2175	1214	0.0465048	0.630968	25.363	160.513	9.34457	627.77	0.0797679	1.77	0.044	0.177751	655.408	97.281
R592	0	8	right	93.5705	32.78	29.6615	98.2289	60.8966	60.9454	12.2956	0.660358	4.75456	13.085	1.07239	1428.66	1.694	0.16641	1214	0.0454299	0.571622	25.854	172.452	9.95684	627.77	0.0800074	1.63	0.032	0.162118	655.408	97.515
R592	0	9	right	93.7898	32.73	29.6652	98.2289	60.8835	60.9454	12.2956	0.446116	3.32113	5.421	0.736431	1428.66	0.083	0.0973816	1214	0.0450387	0.438548	25.224	189.489	10.727	627.77	0.0805866	1.07	0.003	0.143787	655.408	97.973
R592	0	10	right	94.0831	32.92	29.677	98.2289	60.889	60.9454	12.2956	0.283877	2.17155	2.5	0.485693	1428.66	0	0.042502	1214	0	0.137476	25.849	216.47	11.7916	627.77	0.08191	0.82	0	0.112464	655.408	99.331
R592	0	11	right	95.1904	32.12	29.691	98.2289	60.9288	60.9454	12.2956	0.224668	1.74157	1.572	0.386118	1428.66	0	0.0328461	1214	0	0.131339	26.694	256.331	13.6357	627.77	0.0848455	0.81	0	0.107082	655.408	102.912
R592	1	1	right	94.1798	32.57	29.677	98.2289	60.7536	60.9454	12.2956	1.93959	11.7852	114.899	3.42114	1428.66	0	0.244324	1214	0.0455089	0.655867	25.912	167.8	9.27621	627.77	0.0814583	1.03	0.002	0.254514	655.408	99.856
R592	1	2	right	94.2067	32.56	29.6771	98.2289	60.7845	60.9454	12.2956	1.91311	11.6274	113.498	3.37386	1428.66	0	0.241348	1214	0.0451905	0.654307	26.002	167.873	9.2781	627.77	0.0814823	1.02	0.001	0.254433	655.408	100.03
R592	1	3	right	94.1798	32.61	29.6766	98.2289	60.749	60.9454	12.2956	1.88911	11.4916	111.914	3.33207	1428.66	0	0.237245	1214	0.0453324	0.651003	25.386	167.89	9.2843	627.77	0.0814702	1.02	0.001	0.254383	655.408	99.993
R592	1	4	right	94.2462	32.6	29.6749	98.2289	60.7424	60.9454	12.2956	1.84696	11.263	109.224	3.25464	1428.66	0	0.234205	1214	0.0454065	0.648055	25.346	168.173	9.30469	627.77	0.0814581	1.04	0.002	0.255162	655.408	100.212
R592	1	5	right	94.1835	32.51	29.6814	98.2289	60.749	60.9454	12.2956	1.74712	10.7373	100.199	3.06685	1428.66	0	0.232365	1214	0.045093	0.639426	25.777	169.482	9.38464	627.77	0.0816474	1.02	0.001	0.258292	655.408	100.216
R592	1	6	right	94.1396	32.69	29.6708	98.2289	60.7488	60.9454	12.2956	1.58085	9.89805	83.895	2.75611	1428.66	0	0.2286	1214	0.0455101	0.635145	25.245	173.608	9.54755	627.77	0.0814016	1.01	0.001	0.261646	655.408	100.34
R592	1	7	right	94.0301	32.34	29.6738	98.2289	60.7708	60.9454	12.2956	1.14626	7.61323	42.892	1.94539	1428.66	0.287	0.220632	1214	0.0458853	0.62964	24.927	190.651	10.1452	627.77	0.0817578	1.01	0.001	0.268816	655.408	99.984
R592	1	8	right	94.0799	32.72	29.6789	98.2289	60.805	60.9454	12.2956	0.748257	5.24253	20.276	1.19888	1428.66	2.514	0.220822	1214	0.0460211	0.634426	25.276	212.74	10.8838	627.77	0.0826291	0.98	0	0.273164	655.408	100.3
R592	1	9	right	94.1066	32.87	29.6779	98.2289	60.8404	60.9454	12.2956	0.547173	3.92507	12.878	0.871524	1428.66	0	0.165299	1214	0.0454632	0.532451	26.104	231.152	11.4722	627.77	0.0838864	0.91	0	0.284587	655.408	100.696
R592	1	10	right	94.1654	32.98	29.6816	98.2289	60.8866	60.9454	12.2956	0.453702	3.31225	8.791	0.721517	1428.66	0	0.137406	1214	0.0458631	0.458344	27.549	248.498	12.0183	627.77	0.0852347	0.99	0	0.277323	655.408	101.339
R592	1	11	right	94.4311	32.95	29.6783	98.2289	60.8922	60.9454	12.2956	0.431412	3.166	7.54	0.690209	1428.66	0	0.126006	1214	0.046047	0.437171	27.378	261.472	12.5012	627.77	0.0868143	1.03	0.002	0.253075	655.408	103.662
R631	0	1	left	82.2587	32.32	29.6772	86.2501	43.9845	43.9845	3.53226	1.93577	12.7683	121.921	3.26825	2113.07	288.927	0.739265	2315.96	0.32806	1.55757	20.987	182.172	5.37642	1190.9	0.052849	1.42	0.023	0.177699	969.815	84.848
R631	0	2	left	82.213	32.15	29.6752	86.2501	43.9845	43.9845	3.53226	1.86532	12.3678	114.011	3.15	2113.07	250.519	0.710489	2315.96	0.324519	1.53513	21.304	181.673	5.39743	1190.9	0.0527688	1.17	0.006	0.1746	969.815	84.747
R631	0	3	left	82.1685	32.3	29.6675	86.2501	43.981	43.9845	3.53226	1.72585	11.5358	100.241	2.91896	2113.07	195.575	0.650755	2315.96	0.317112	1.44673	21.274	182.251	5.4414	1190.9	0.0525496	0.99	0	0.160269	969.815	84.478
R631	0	4	left	82.1462	32.49	29.6695	86.2501	43.9841	43.9845	3.53226	1.55311	10.4971	83.176	2.65811	2113.07	117	0.554103	2315.96	0.291193	1.26287	21.249	183.838	5.52965	1190.9	0.0525262	0.98	0	0.147643	969.815	84.257
R631	0	5	left	82.1806	32.26	29.6746	86.2501	43.9783	43.9845	3.53226	1.3004	8.94897	60.532	2.31762	2113.07	17.074	0.376836	2315.96	0.192309	0.894626	22.204	187.855	5.71115	1190.9	0.052573	1.02	0.01	0.126985	969.815	83.761
R631	0	6	left	82.1603	31.84	29.6734	86.2501	43.9833	43.9845	3.53226	1.02403	7.25596	34.012	1.86899	2113.07	6.032	0.253295	2315.96	0.0888595	0.668849	22.827	195.233	5.98448	1190.9	0.0525524	1.04	0.024	0.0981267	969.815	83.338
R631	0	7	left	82.2089	31.73	29.6716	86.2501	43.9845	43.9845	3.53226	0.796152	5.80338	16.742	1.45948	2113.07	1.163	0.187988	2315.96	0.0424594	0.511591	22.942	204.502	6.3138	1190.9	0.0526202	0.99	0	0.0795437	969.815	83.414
R631	0	8	left	82.1173	31.66	29.6722	86.2501	43.9845	43.9845	3.53226	0.553884	4.18899	3.71	1.03567	2113.07	0	0.109125	2315.96	0.0156747	0.325375	23.04	222.518	6.85265	1190.9	0.0528773	1.08	0.038	0.0484205	969.815	83.377
R631	0	9	left	82.1958	32.02	29.6797	86.2501	43.9845	43.9845	3.53226	0.304172	2.38848	0.267	0.590717	2113.07	0	0.0364256	2315.96	0.00684176	0.182356	23.328	253.499	7.60921	1190.9	0.0539385	1.04	0.021	0.0167845	969.815	84.527
R631	0	10	left	82.6834	32.53	29.6791	86.2501	43.9845	43.9845	3.53226	0.216715	1.73218	0.121	0.422451	2113.07	0	0.0255471	2315.96	0.00154222	0.13425	22.619	274.467	8.05341	1190.9	0.0552348	0.09	0	0.0115243	969.815	86.49
R631	0	11	left	84.0744	32.84	29.6919	86.2501	43.9845	43.9845	3.53226	0.179487	1.44474	0.089	0.350402	2113.07	0	0.0214381	2315.96	0	0.122811	22.617	306.762	9.16312	1190.9	0.0571659	0.09	0	0.00931181	969.815	90.843
R631	1	1	left	82.728	32.03	29.6757	86.2501	43.9413	43.9845	3.53226	1.63693	10.7021	116.351	2.61562	2113.07	458.353	0.750401	2315.96	0.396746	1.95144	22.898	198.6	5.84417	1190.9	0.053815	1.49	0.094	0.275968	969.815	86.657
R631	1	2	left	82.6355	31.96	29.6703	86.2501	43.9471	43.9845	3.53226	1.60207	10.5041	112.752	2.55943	2113.07	434.48	0.733936	2315.96	0.396523	1.92801	22.813	198.321	5.85228	1190.9	0.053727	1.46	0.087	0.275649	969.815	86.699
R631	1	3	left	82.5801	32.36	29.6688	86.2501	43.958	43.9845	3.53226	1.5272	10.0578	103.303	2.47574	2113.07	331.037	0.665132	2315.96	0.393834	1.74242	22.597	198.558	5.87214	1190.9	0.0536791	1.52	0.099	0.295425	969.815	86.5
R631	1	4	left	82.5367	32.44	29.669	86.2501	43.9441	43.9845	3.53226	1.41447	9.42228	87.753	2.2902	2113.07	251.625	0.615998	2315.96	0.394706	1.67389	22.761	199.865	5.92692	1190.9	0.0536447	1.5	0.096	0.300578	969.815	86.214
R631	1	5	left	82.6122	32.36	29.6683	86.2501	43.959	43.9845	3.53226	1.22262	8.31856	61.936	1.97894	2113.07	132.647	0.528801	2315.96	0.392512	1.5729	22.294	203.709	6.06019	1190.9	0.0535593	1.54	0.099	0.31408	969.815	86.217
R631	1	6	left	82.5932	32.17	29.6679	86.2501	43.9625	43.9845	3.53226	1.08029	7.45276	47.549	1.73597	2113.07	99.083	0.476195	2315.96	0.389481	1.49068	22.297	207.897	6.19629	1190.9	0.0535158	1.57	0.094	0.326235	969.815	85.952
R631	1	7	left	82.6312	31.86	29.6736	86.2501	43.9609	43.9845	3.53226	0.866877	6.1259	27.53	1.43874	2113.07	23.931	0.337097	2315.96	0.269584	1.09515	23.234	217.786	6.47476	1190.9	0.0538038	1.55	0.102	0.280009	969.815	86.399
R631	1	8	left	82.6454	31.8	29.674	86.2501	43.963	43.9845	3.53226	0.61663	4.50249	10.273	1.0784	2113.07	3.41	0.185819	2315.96	0.0963825	0.630143	24.173	241.004	6.95484	1190.9	0.0542961	1.24	0.037	0.180277	969.815	86.585
R631	1	9	left	82.8354	31.89	29.6701	86.2501	43.9601	43.9845	3.53226	0.376698	2.86236	1.611	0.703211	2113.07	0	0.0700404	2315.96	0	0.256576	23.672	272.904	7.65959	1190.9	0.0552415	1	0.001	0.0628689	969.815	87.21
R631	1	10	left	83.5329	32.25	29.6844	86.2501	43.9687	43.9845	3.53226	0.27493	2.13147	0.59	0.522549	2113.07	0	0.0417565	2315.96	0	0.17961	23.529	298.603	8.16654	1190.9	0.0568744	0.82	0	0.0444975	969.815	89.536
R631	1	11	left	83.5834	32.44	29.6842	86.2501	43.9731	43.9845	3.53226	0.253318	1.97353	0.51	0.480982	2113.07	0	0.039194	2315.96	0	0.176919	24.251	316.731	8.54874	1190.9	0.0582786	0.87	0	0.0404052	969.815	91.022
R642	0	1	right	135.149	32.64	29.6575	141.132	80.9239	80.925	13.7228	3.08554	19.0096	156.119	4.88611	1408.97	214.312	0.875242	1112.8	0.0484022	0.597835	26.464	175.952	6.84781	973.113	0.0675934	2.03	0.579	0.215535	1016.8	141.904
R642	0	2	right	135.01	32.55	29.6631	141.132	80.8925	80.925	13.7228	2.87279	17.9272	132.744	4.57314	1408.97	171.981	0.780135	1112.8	0.0480069	0.59339	27.291	174.854	6.89119	973.113	0.0677551	2.01	0.584	0.215966	1016.8	141.054
R642	0	3	right	134.832	32.68	29.6553	141.132	80.9006	80.925	13.7228	2.4931	15.9551	96.427	3.9622	1408.97	138.29	0.676354	1112.8	0.048133	0.581407	26.439	174.12	7.03567	973.113	0.0674978	2.01	0.549	0.214304	1016.8	140.513
R642	0	4	right	134.745	32.44	29.6495	141.132	80.9243	80.925	13.7228	2.01645	13.2641	65.689	3.18368	1408.97	79.161	0.559677	1112.8	0.048262	0.571531	26.416	174.907	7.30569	973.113	0.0672194	2.01	0.547	0.218015	1016.8	140.376
R642	0	5	right	134.582	32.37	29.6497	141.132	80.925	80.925	13.7228	1.56224	10.5981	39.79	2.50411	1408.97	11.159	0.374201	1112.8	0.0472033	0.562836	26.884	177.253	7.67707	973.113	0.0671148	2	0.552	0.22175	1016.8	139.86
R642	0	6	right	134.421	32.46	29.6533	141.132	80.9239	80.925	13.7228	1.2107	8.47846	21.323	1.95422	1408.97	1.256	0.264004	1112.8	0.0447298	0.539042	26.903	181.104	8.09255	973.113	0.0670888	2.03	0.337	0.203331	1016.8	139.507
R642	0	7	right	134.461	32.68	29.6579	141.132	80.9179	80.925	13.7228	0.917029	6.62771	10.526	1.50174	1408.97	0.21	0.165403	1112.8	0.0145795	0.36418	28.401	185.803	8.59002	973.113	0.0674891	2.11	0.199	0.141236	1016.8	139.613
R642	0	8	right	134.403	32.49	29.6621	141.132	80.9224	80.925	13.7228	0.725049	5.37262	5.827	1.20076	1408.97	0	0.110921	1112.8	0.00479363	0.265955	28.99	192.669	9.04975	973.113	0.0677204	1.71	0.131	0.111426	1016.8	139.134
R642	0	9	right	134.322	33.15	29.6628	141.132	80.9234	80.925	13.7228	0.559339	4.25457	3.356	0.935117	1408.97	0	0.0742808	1112.8	0	0.185074	28.684	207.647	9.64703	973.113	0.0678915	0.71	0	0.0765073	1016.8	139.241
R642	0	10	right	134.839	33.25	29.6671	141.132	80.9228	80.925	13.7228	0.453379	3.49141	2.547	0.764627	1408.97	0	0.0533034	1112.8	0	0.118052	28.662	233.78	10.3236	973.113	0.0685656	0.41	0	0.0351906	1016.8	140.164
R642	0	11	right	136.697	32.93	29.6694	141.132	80.925	80.925	13.7228	0.388122	3.00342	2.023	0.661531	1408.97	0	0.0384325	1112.8	0	0.104068	20.939	303.399	12.3626	973.113	0.0707797	0.18	0	0.0202287	1016.8	146.051
R642	1	1	right	134.776	32.22	29.6726	141.132	80.925	80.925	13.7228	2.2573	14.3078	102.734	3.47754	1408.97	199.694	0.75181	1112.8	0.0501859	0.580339	28.73	194.541	7.56926	973.113	0.0684332	1.46	0.12	0.241228	1016.8	141.445
R642	1	2	right	134.69	32.28	29.6703	141.132	80.925	80.925	13.7228	2.20974	14.0506	98.084	3.40445	1408.97	192.715	0.734884	1112.8	0.050068	0.578669	28.518	194.196	7.57613	973.113	0.0684201	1.49	0.118	0.240917	1016.8	140.973
R642	1	3	right	134.704	32.18	29.668	141.132	80.9247	80.925	13.7228	2.13851	13.666	90.141	3.29957	1408.97	178.893	0.703809	1112.8	0.0495709	0.579317	28.559	192.8	7.59413	973.113	0.0684006	1.46	0.101	0.240542	1016.8	140.764
R642	1	4	right	134.795	32.18	29.6693	141.132	80.9245	80.925	13.7228	1.99911	12.8856	78.007	3.08974	1408.97	144.87	0.648046	1112.8	0.04911	0.576514	28.138	193.078	7.66129	973.113	0.0686054	1.47	0.097	0.237771	1016.8	141.001
R642	1	5	right	134.948	32.51	29.6699	141.132	80.925	80.925	13.7228	1.8474	12.0225	67.632	2.85004	1408.97	123.526	0.601815	1112.8	0.0496334	0.57305	27.948	193.712	7.7686	973.113	0.0687755	1.46	0.094	0.237545	1016.8	141.43
R642	1	6	right	135.121	32.71	29.6674	141.132	80.9243	80.925	13.7228	1.66155	10.9571	55.115	2.58925	1408.97	59.757	0.504847	1112.8	0.0484677	0.558855	26.795	197.222	7.96449	973.113	0.0689168	1.36	0.107	0.244801	1016.8	141.647
R642	1	7	right	135.091	32.73	29.6722	141.132	80.9232	80.925	13.7228	1.45659	9.79376	39.55	2.30045	1408.97	20.27	0.400586	1112.8	0.0472729	0.54767	27.161	201.98	8.26308	973.113	0.0690533	1.24	0.091	0.241662	1016.8	141.453
R642	1	8	right	135.152	32.98	29.6742	141.132	80.9237	80.925	13.7228	1.21434	8.35455	27.473	1.92967	1408.97	1.55	0.313663	1112.8	0.0460175	0.524741	27.575	220.234	8.73436	973.113	0.0692267	1.2	0.086	0.236002	1016.8	141.21
R642	1	9	right	135.103	32.82	29.6732	141.132	80.9241	80.925	13.7228	1.05165	7.2847	24.028	1.69377	1408.97	0	0.239883	1112.8	0.0461627	0.499358	27.325	249.853	9.19361	973.113	0.0695555	1.18	0.053	0.238745	1016.8	141.173
R642	1	10	right	135.354	32.71	29.6783	141.132	80.923	80.925	13.7228	0.982689	6.83357	21.55	1.59134	1408.97	0	0.212072	1112.8	0.0466648	0.463218	26.723	268.876	9.55464	973.113	0.0705426	1.16	0.053	0.231468	1016.8	142.623
R642	1	11	right	135.347	32.83	29.6803	141.132	80.9249	80.925	13.7228	0.966025	6.72487	20.655	1.57301	1408.97	0	0.197844	1112.8	0.0468857	0.44496	25.578	278.766	9.84423	973.113	0.0714248	1.14	0.029	0.2258	1016.8	144.065
R650	0	1	left	126.776	32.6	29.6768	131.922	80.4584	80.4593	13.1181	2.08713	13.1954	141.744	3.74573	1527.79	288.795	0.80674	1940.78	0.276192	1.36046	29.458	206.246	9.70846	678.634	0.0911851	1.85	0.191	0.169849	677.263	131.393
R650	0	2	left	126.759	32.35	29.6788	131.922	80.4562	80.4593	13.1181	1.9514	12.3839	130.119	3.54954	1527.79	243.702	0.716187	1940.78	0.251398	1.22166	29.991	206.572	9.72178	678.634	0.0912957	1.87	0.199	0.14767	677.263	131.35
R650	0	3	left	126.706	32.43	29.6698	131.922	80.458	80.4593	13.1181	1.73863	11.1482	107.888	3.2785	1527.79	103.205	0.544727	1940.78	0.20793	0.967859	29.217	207.757	9.78105	678.634	0.0910598	1.93	0.104	0.11976	677.263	131.413
R650	0	4	left	126.688	32.7	29.6722	131.922	80.458	80.4593	13.1181	1.47996	9.68408	80.037	2.8978	1527.79	24.24	0.376817	1940.78	0.133847	0.712867	29.737	210.21	9.9107	678.634	0.0912433	1.93	0.081	0.0959896	677.263	131.28
R650	0	5	left	126.628	33.07	29.6766	131.922	80.4541	80.4593	13.1181	1.19106	8.04358	53.179	2.39375	1527.79	0.65	0.250633	1940.78	0.0668927	0.49743	30.091	214.142	10.1243	678.634	0.0914598	1.95	0.132	0.0707123	677.263	131.18
R650	0	6	left	126.774	33.01	29.6798	131.922	80.4505	80.4593	13.1181	0.929022	6.49718	29.18	1.9112	1527.79	0	0.155354	1940.78	0.0179273	0.325381	29.98	218.829	10.4104	678.634	0.0918107	1.43	0.015	0.043392	677.263	131.74
R650	0	7	left	126.736	32.57	29.6763	131.922	80.4383	80.4593	13.1181	0.683611	4.94171	13.354	1.42192	1527.79	0	0.0967094	1940.78	0.00794393	0.248273	31.61	225.431	10.8017	678.634	0.0921191	1.46	0.013	0.0332674	677.263	131.863
R650	0	8	left	126.806	32.77	29.6745	131.922	80.4505	80.4593	13.1181	0.48556	3.60955	6.586	1.02195	1527.79	0	0.0563037	1940.78	0.00337134	0.198229	29.484	233.225	11.2693	678.634	0.0926746	1.5	0.013	0.0245112	677.263	133.058
R650	0	9	left	127.073	32.82	29.6704	131.922	80.4501	80.4593	13.1181	0.356589	2.69916	4.8	0.751551	1527.79	0	0.0401695	1940.78	0.0012313	0.164162	28.508	240.358	11.7595	678.634	0.0933793	0.22	0	0.0160814	677.263	134.467
R650	0	10	left	127.411	32.92	29.6778	131.922	80.4435	80.4593	13.1181	0.287096	2.19382	4.15	0.604955	1527.79	0	0.0323202	1940.78	0	0.148421	28.904	247.476	12.2263	678.634	0.0941933	0.11	0	0.0141021	677.263	135.411
R650	0	11	left	128.822	32.77	29.6956	131.922	80.4347	80.4593	13.1181	0.249373	1.92026	3.695	0.526777	1527.79	0	0.0278013	1940.78	0	0.150497	32.296	297.016	13.6388	678.634	0.0962754	0.13	0	0.0139827	677.263	138.655
R650	1	1	left	127.143	32.16	29.6797	131.922	80.4516	80.4593	13.1181	2.00502	12.7585	137.927	3.34836	1527.79	457.993	0.970301	1940.78	0.393448	1.7962	31.631	218.556	10.1103	678.634	0.0921734	2	0.156	0.40843	677.263	133.478
R650	1	2	left	127.178	32.4	29.6834	131.922	80.4503	80.4593	13.1181	1.90445	12.1683	128.882	3.23525	1527.79	377.059	0.877471	1940.78	0.394942	1.71491	32.096	218.422	10.12	678.634	0.0923636	2.01	0.158	0.404455	677.263	133.733
R650	1	3	left	127.158	32.17	29.6823	131.922	80.4562	80.4593	13.1181	1.74984	11.2407	115.24	3.06511	1527.79	236.372	0.731867	1940.78	0.394463	1.62194	31.644	219.065	10.1631	678.634	0.0924296	1.85	0.143	0.399039	677.263	133.922
R650	1	4	left	127.173	32.27	29.6799	131.922	80.4548	80.4593	13.1181	1.56157	10.1185	94.811	2.83967	1527.79	81.878	0.568402	1940.78	0.371217	1.41118	31.346	220.585	10.2567	678.634	0.092453	1.76	0.133	0.392573	677.263	134.154
R650	1	5	left	127.238	32.22	29.6823	131.922	80.4557	80.4593	13.1181	1.27797	8.51848	59.736	2.40116	1527.79	10.073	0.400903	1940.78	0.297115	1.17366	31.286	224.242	10.4938	678.634	0.0927517	1.4	0.122	0.356773	677.263	134.365
R650	1	6	left	127.502	32.35	29.6794	131.922	80.4589	80.4593	13.1181	0.977328	6.7405	33.568	1.85934	1527.79	2.728	0.283432	1940.78	0.218048	0.981039	29.909	228.352	10.8277	678.634	0.0931467	1.09	0.023	0.317877	677.263	135.188
R650	1	7	left	127.61	32.44	29.6849	131.922	80.4593	80.4593	13.1181	0.733243	5.17217	18.774	1.43891	1527.79	0	0.172955	1940.78	0.101501	0.66215	30.005	234.053	11.2163	678.634	0.0939515	1.07	0.021	0.212238	677.263	136.417
R650	1	8	left	127.711	32.82	29.6809	131.922	80.4591	80.4593	13.1181	0.572492	4.08836	12.922	1.16971	1527.79	0	0.094655	1940.78	0.0325064	0.404382	31.047	239.671	11.5941	678.634	0.0944638	0.84	0	0.121056	677.263	137.243
R650	1	9	left	128.108	32.43	29.6887	131.922	80.4593	80.4593	13.1181	0.451476	3.29048	9.175	0.938534	1527.79	0	0.0607629	1940.78	0.0068664	0.283836	32.46	248.03	12.053	678.634	0.0952209	0.86	0	0.0625145	677.263	138.683
R650	1	10	left	128.681	32.42	29.6974	131.922	80.4593	80.4593	13.1181	0.334909	2.47894	7.807	0.697352	1527.79	0	0.0432542	1940.78	0	0.202573	33.652	273.213	12.8079	678.634	0.0964296	0.32	0	0.0347664	677.263	140.308
R650	1	11	left	128.871	32.04	29.6963	131.922	80.455	80.4593	13.1181	0.295222	2.19054	7.701	0.613179	1527.79	0	0.0393534	1940.78	0	0.198814	38.968	307.644	13.9686	678.634	0.09794	0.21	0	0.0308433	677.263	142.479
R715	0	1	left	136.353	32.38	29.6871	141.354	86.2093	86.2315	24.8963	2.48414	14.9198	134.117	4.93064	1109.4	122.869	0.578488	1443.1	0.394935	3.40818	34.452	186.779	9.22882	694.607	0.0899501	1.13	0.027	0.211765	844.232	144.263
R715	0	2	left	136.302	32.4	29.6772	141.354	86.2122	86.2315	24.8963	2.35037	14.1329	126.677	4.74911	1109.4	84.396	0.478234	1443.1	0.393319	3.42711	33.501	186.597	9.25247	694.607	0.0897366	1.12	0.032	0.200883	844.232	144.355
R715	0	3	left	136.381	32.41	29.6826	141.354	86.1941	86.2315	24.8963	2.08808	12.6884	109.307	4.23236	1109.4	55.973	0.404726	1443.1	0.392106	3.41437	34.035	187.386	9.33517	694.607	0.0899875	1.1	0.029	0.197447	844.232	144.782
R715	0	4	left	136.323	32.63	29.6808	141.354	86.1999	86.2315	24.8963	1.73334	10.8105	85.356	3.45428	1109.4	41.681	0.367893	1443.1	0.39208	3.39265	34.219	188.853	9.53553	694.607	0.0898928	1.08	0.021	0.200887	844.232	143.976
R715	0	5	left	136.293	32.83	29.6793	141.354	86.2035	86.2315	24.8963	1.40886	8.97602	59.806	2.77554	1109.4	21.482	0.312271	1443.1	0.390424	3.29502	35.369	191.426	9.80949	694.607	0.0899065	1.1	0.026	0.199985	844.232	143.208
R715	0	6	left	136.361	32.81	29.6822	141.354	86.1909	86.2315	24.8963	1.13363	7.40024	43.122	2.20346	1109.4	11.43	0.266425	1443.1	0.390826	3.22516	35.712	194.856	10.1488	694.607	0.0899712	1.12	0.027	0.185811	844.232	143.023
R715	0	7	left	136.205	33.05	29.6787	141.354	86.2069	86.2315	24.8963	0.874931	5.84565	30.478	1.66778	1109.4	5.063	0.222253	1443.1	0.390418	3.27256	37.474	200.122	10.5843	694.607	0.0900673	1.09	0.025	0.189139	844.232	142.226
R715	0	8	left	136.111	33.02	29.6886	141.354	86.1979	86.2315	24.8963	0.701204	4.80826	20.883	1.31212	1109.4	4.397	0.192783	1443.1	0.38989	3.16337	39.339	204.851	11.0685	694.607	0.0905211	1.08	0.017	0.189182	844.232	141.464
R715	0	9	left	135.767	32.43	29.6873	141.354	86.2003	86.2315	24.8963	0.533994	3.77094	14.988	0.95118	1109.4	4.553	0.183288	1443.1	0.390798	2.9444	39.674	212.67	11.7952	694.607	0.0908232	1.06	0.013	0.183029	844.232	140.985
R715	0	10	left	135.8	32.18	29.6941	141.354	86.1956	86.2315	24.8963	0.424708	3.04358	12.059	0.751042	1109.4	2.894	0.150851	1443.1	0.3904	2.68632	38.816	226.09	12.6819	694.607	0.0914591	1.05	0.009	0.164191	844.232	140.776
R715	0	11	left	136.6	32.24	29.7033	141.354	86.2039	86.2315	24.8963	0.340053	2.41651	11.031	0.638669	1109.4	0	0.0925059	1443.1	0.268959	1.36694	36.026	288.819	15.3013	694.607	0.0936702	1.17	0.017	0.149191	844.232	144.13
R715	1	1	left	136.622	32.16	29.6987	141.354	85.9122	86.2315	24.8963	1.69734	10.5996	73.866	3.31515	1109.4	71.108	0.42125	1443.1	0.587176	4.6406	37.305	221.139	12.351	694.607	0.0924308	0.96	0	0.187505	844.232	144.38
R715	1	2	left	136.68	32.16	29.6995	141.354	85.9295	86.2315	24.8963	1.69069	10.564	73.3	3.30191	1109.4	70.145	0.419581	1443.1	0.587236	4.63852	37.466	221.16	12.3521	694.607	0.0924392	0.95	0	0.187479	844.232	144.402
R715	1	3	left	136.711	32.13	29.6957	141.354	85.9407	86.2315	24.8963	1.68212	10.5149	72.91	3.28559	1109.4	69.137	0.416996	1443.1	0.587047	4.63535	36.85	221.176	12.3575	694.607	0.0923532	0.96	0	0.187599	844.232	144.266
R715	1	4	left	136.535	32.25	29.6947	141.354	85.934	86.2315	24.8963	1.66857	10.4398	72.106	3.25744	1109.4	67.451	0.414641	1443.1	0.586801	4.62402	36.904	221.293	12.3638	694.607	0.0923165	0.94	0	0.188238	844.232	143.939
R715	1	5	left	136.594	32.06	29.6952	141.354	85.9578	86.2315	24.8963	1.64467	10.2828	71.245	3.22372	1109.4	62.556	0.398024	1443.1	0.587008	4.6292	37.075	220.707	12.3464	694.607	0.0923418	0.96	0	0.186644	844.232	144.076
R715	1	6	left	136.504	32.26	29.6867	141.354	85.9465	86.2315	24.8963	1.60581	10.0373	70.257	3.16651	1109.4	50.184	0.373654	1443.1	0.586008	4.64678	36.803	221.146	12.3436	694.607	0.0921655	0.97	0	0.186282	844.232	143.992
R715	1	7	left	136.624	32.01	29.6904	141.354	85.9791	86.2315	24.8963	1.58027	9.88154	69.111	3.12486	1109.4	43.994	0.360187	1443.1	0.586155	4.63229	37.577	221.829	12.3871	694.607	0.0922509	0.94	0	0.187563	844.232	144.118
R715	1	8	left	136.581	32.01	29.6954	141.354	85.9456	86.2315	24.8963	1.55186	9.72818	66.549	3.06576	1109.4	42.834	0.355177	1443.1	0.586154	4.61541	37.678	222.81	12.4592	694.607	0.0923954	0.97	0	0.186725	844.232	143.874
R715	1	9	left	136.53	32.21	29.6981	141.354	85.9421	86.2315	24.8963	1.5183	9.55438	63.421	2.98676	1109.4	43.479	0.356244	1443.1	0.586277	4.60149	37.252	225.459	12.5858	694.607	0.0925594	0.95	0	0.185233	844.232	143.809
R715	1	10	left	136.419	32.07	29.6837	141.354	85.9394	86.2315	24.8963	1.50507	9.48472	61.991	2.95299	1109.4	44.002	0.358528	1443.1	0.586461	4.59663	36.305	227.953	12.6677	694.607	0.0923107	0.95	0	0.183372	844.232	143.723
R715	1	11	left	136.497	32.12	29.69	141.354	85.8839	86.2315	24.8963	1.49055	9.4149	60.603	2.90887	1109.4	48.504	0.367751	1443.1	0.585902	4.57048	37.277	231.28	12.7924	694.607	0.0926035	0.95	0	0.185075	844.232	143.969
R770	0	1	right	121.727	32.65	29.6703	127.137	78.6198	78.6262	11.5653	2.00408	13.1855	55.823	3.46934	1158.46	0.032	0.254661	939.025	0.0472393	0.49406	30.383	210.416	6.48358	1169.3	0.0662693	0.81	0	0.0692321	1017.96	126.722
R770	0	2	right	121.702	32.65	29.6743	127.137	78.6198	78.6262	11.5653	1.55029	10.6795	27.763	2.63361	1158.46	0.028	0.251793	939.025	0.0464199	0.48417	30.811	209.965	6.5216	1169.3	0.0663152	0.84	0	0.0670787	1017.96	126.661
R770	0	3	right	121.601	32.26	29.6728	127.137	78.6233	78.6262	11.5653	1.16994	8.34294	14.76	1.93983	1158.46	0	0.242584	939.025	0.0471909	0.462538	31.028	212.192	6.6047	1169.3	0.0662739	0.83	0	0.0689544	1017.96	126.425
R770	0	4	right	121.492	32.28	29.6719	127.137	78.6227	78.6262	11.5653	0.81307	6.0016	6.399	1.33094	1158.46	0	0.184209	939.025	0.0216753	0.350831	31.543	217.323	6.74008	1169.3	0.0662837	0.84	0	0.0638677	1017.96	126.023
R770	0	5	right	121.364	32.39	29.6686	127.137	78.6187	78.6262	11.5653	0.58935	4.43332	3.702	0.974178	1158.46	0	0.119099	939.025	0.00428532	0.23792	31.905	223.197	6.87409	1169.3	0.0662084	0.83	0	0.0655533	1017.96	125.869
R770	0	6	right	121.342	32.44	29.6735	127.137	78.6216	78.6262	11.5653	0.4575	3.47943	2.457	0.771993	1158.46	0	0.0709582	939.025	0	0.16306	32.622	227.442	7.00403	1169.3	0.0663676	0.78	0	0.062999	1017.96	125.755
R770	0	7	right	121.347	32.31	29.6762	127.137	78.6229	78.6262	11.5653	0.37018	2.84994	1.451	0.632235	1158.46	0	0.0468286	939.025	0	0.112495	33.029	231.499	7.13096	1169.3	0.0664804	0.79	0	0.0594079	1017.96	126.162
R770	0	8	right	121.351	31.93	29.6701	127.137	78.622	78.6262	11.5653	0.295881	2.3295	0.258	0.503589	1158.46	0	0.0392395	939.025	0	0.0939352	32.567	236.691	7.2979	1169.3	0.0664083	0.79	0	0.0551739	1017.96	126.199
R770	0	9	right	121.362	31.94	29.6748	127.137	78.6209	78.6262	11.5653	0.240819	1.93581	0	0.406747	1158.46	0	0.0364552	939.025	0	0.091631	33.317	243.051	7.48992	1169.3	0.0666303	0.77	0	0.0485458	1017.96	126.479
R770	0	10	right	121.676	32.77	29.676	127.137	78.6185	78.6262	11.5653	0.202499	1.64799	0	0.341789	1158.46	0	0.0321656	939.025	0	0.0890627	32.996	250.765	7.77965	1169.3	0.0669537	0.79	0	0.0438717	1017.96	127.16
R770	0	11	right	122.847	33.11	29.6738	127.137	78.6205	78.6262	11.5653	0.156867	1.28504	0	0.265915	1158.46	0	0.0239799	939.025	0	0.0912752	31.698	330.473	9.67112	1169.3	0.0688126	0.45	0	0.0490978	1017.96	131.254
R770	1	1	right	121.948	32.71	29.6798	127.137	78.4301	78.6262	11.5653	2.47817	15.4673	97.612	4.14646	1158.46	19.248	0.482327	939.025	0.048484	0.559754	30.597	236.633	7.41525	1169.3	0.0673881	0.81	0	0.193379	1017.96	128.147
R770	1	2	right	122.007	32.76	29.6852	127.137	78.4473	78.6262	11.5653	2.39486	15.0155	91.691	4.02128	1158.46	12.773	0.44833	939.025	0.0485586	0.555958	30.729	236.233	7.43253	1169.3	0.0675123	0.85	0	0.204223	1017.96	128.394
R770	1	3	right	121.995	32.87	29.6823	127.137	78.4301	78.6262	11.5653	2.25278	14.2524	81.15	3.78691	1158.46	10.793	0.414008	939.025	0.0482929	0.54869	30.244	236.031	7.48421	1169.3	0.0674417	0.95	0	0.217038	1017.96	128.425
R770	1	4	right	121.951	32.52	29.685	127.137	78.4084	78.6262	11.5653	2.03852	13.097	64.215	3.42061	1158.46	8.834	0.377522	939.025	0.0476895	0.540496	30.626	237.528	7.59572	1169.3	0.0674075	0.94	0	0.222646	1017.96	127.975
R770	1	5	right	121.93	32.27	29.6798	127.137	78.4287	78.6262	11.5653	1.76921	11.6368	47.158	2.9511	1158.46	5.45	0.344936	939.025	0.0472772	0.529716	31.221	240.713	7.80194	1169.3	0.0672117	0.88	0	0.231373	1017.96	128.062
R770	1	6	right	121.848	32.36	29.6766	127.137	78.4619	78.6262	11.5653	1.39921	9.54414	27.48	2.29053	1158.46	4.854	0.318445	939.025	0.0474016	0.529285	32.299	248.372	8.18698	1169.3	0.067139	0.92	0	0.247856	1017.96	127.763
R770	1	7	right	121.874	32.3	29.6853	127.137	78.5171	78.6262	11.5653	1.11815	7.92513	12.553	1.76471	1158.46	9.16	0.327536	939.025	0.0479003	0.521407	34.576	259.996	8.59747	1169.3	0.0674638	0.86	0	0.259298	1017.96	128.029
R770	1	8	right	121.942	32.36	29.6793	127.137	78.573	78.6262	11.5653	0.833716	6.13562	4.165	1.26519	1158.46	8.732	0.302256	939.025	0.0475325	0.490735	34.398	278.686	9.21046	1169.3	0.0677006	0.99	0	0.265037	1017.96	128.506
R770	1	9	right	121.896	32.64	29.6848	127.137	78.6063	78.6262	11.5653	0.573122	4.39127	0.476	0.852863	1158.46	0.188	0.226083	939.025	0.0419566	0.357034	35.903	320.681	10.0247	1169.3	0.0684621	1.08	0.012	0.2726	1017.96	128.606
R770	1	10	right	121.757	32.82	29.6824	127.137	78.6174	78.6262	11.5653	0.451889	3.52531	0.025	0.676225	1158.46	0	0.174046	939.025	0.0179711	0.247491	36.455	357.7	10.7067	1169.3	0.0692007	1.15	0.018	0.252196	1017.96	129.505
R770	1	11	right	121.961	32.96	29.6865	127.137	78.6242	78.6262	11.5653	0.422741	3.31707	0	0.626696	1158.46	0	0.170591	939.025	0.0177604	0.244634	37.118	385.38	11.2173	1169.3	0.070462	1.19	0.025	0.244516	1017.96	132.276
R793	0	1	left	58.7786	32.18	29.658	61.3841	34.5173	34.6261	6.31458	2.03382	12.6303	179.682	3.41349	2014.56	509.24	0.868938	2328.01	0.392273	1.94511	14.045	69.61	7.71892	292.404	0.0854698	0.74	0	0.192527	258.474	63.52
R793	0	2	left	58.7679	32.26	29.6634	61.3841	34.5178	34.6261	6.31458	1.9691	12.2717	171.421	3.33246	2014.56	448.396	0.816631	2328.01	0.391395	1.91773	14.209	69.601	7.72954	292.404	0.0856115	0.74	0	0.191215	258.474	63.466
R793	0	3	left	58.7478	32.48	29.6622	61.3841	34.5196	34.6261	6.31458	1.86766	11.729	157.988	3.19431	2014.56	344.62	0.743753	2328.01	0.386796	1.81979	13.856	69.712	7.7622	292.404	0.0855266	0.77	0	0.185631	258.474	63.081
R793	0	4	left	58.7919	32.78	29.6664	61.3841	34.5406	34.6261	6.31458	1.72568	10.955	139.488	2.99868	2014.56	214.759	0.643977	2328.01	0.376	1.6499	13.971	70.054	7.84012	292.404	0.0855808	0.99	0	0.177754	258.474	62.861
R793	0	5	left	58.7243	32.73	29.667	61.3841	34.5363	34.6261	6.31458	1.54971	9.9886	117.301	2.73014	2014.56	108.716	0.542961	2328.01	0.338906	1.40364	13.829	70.67	7.98512	292.404	0.0855988	1.24	0.005	0.16797	258.474	62.347
R793	0	6	left	58.7227	32.8	29.6654	61.3841	34.5154	34.6261	6.31458	1.35735	8.8906	94.47	2.43414	2014.56	44.41	0.435719	2328.01	0.278118	1.18632	13.485	71.802	8.21251	292.404	0.0854672	1.61	0.022	0.154642	258.474	62.068
R793	0	7	left	58.7021	32.97	29.6647	61.3841	34.5071	34.6261	6.31458	1.15322	7.68889	72.227	2.08599	2014.56	18.113	0.352488	2328.01	0.220921	1.00443	13.477	73.94	8.56407	292.404	0.0855039	1.87	0.033	0.140466	258.474	61.956
R793	0	8	left	58.7211	32.74	29.6653	61.3841	34.496	34.6261	6.31458	0.916142	6.19175	52.777	1.69325	2014.56	2.078	0.245259	2328.01	0.140992	0.732272	12.447	78.216	9.1394	292.404	0.0852607	1.18	0.005	0.141581	258.474	62.042
R793	0	9	left	58.8235	32.47	29.6666	61.3841	34.5245	34.6261	6.31458	0.711159	4.85307	39.729	1.35598	2014.56	0	0.151763	2328.01	0.0667847	0.476656	12.278	84.296	9.94062	292.404	0.0855313	0.76	0	0.115795	258.474	62.22
R793	0	10	left	59.0535	32.74	29.6778	61.3841	34.4877	34.6261	6.31458	0.510233	3.53533	25.733	0.999413	2014.56	0	0.0830155	2328.01	0.0212498	0.245433	11.523	96.258	11.3652	292.404	0.0863105	0.73	0	0.0731397	258.474	63.198
R793	0	11	left	59.8379	32.98	29.6826	61.3841	34.5344	34.6261	6.31458	0.384054	2.66864	21.276	0.76139	2014.56	0	0.0518363	2328.01	0	0.159545	9.321	138.114	14.2427	292.404	0.0896915	0.49	0	0.0713951	258.474	66.194
R793	1	1	left	58.8179	32.49	29.6675	61.3841	34.3749	34.6261	6.31458	1.9899	12.0797	190.164	3.21934	2014.56	588.652	0.952803	2328.01	0.276664	1.69055	13.784	75.279	8.33826	292.404	0.0860648	1.16	0.017	0.303547	258.474	63.47
R793	1	2	left	58.8308	32.36	29.6741	61.3841	34.3706	34.6261	6.31458	1.95152	11.8681	185.698	3.16661	2014.56	573.439	0.926214	2328.01	0.276573	1.6733	14.204	75.308	8.34723	292.404	0.0863611	1.21	0.02	0.300233	258.474	63.549
R793	1	3	left	58.8205	32.33	29.6623	61.3841	34.3589	34.6261	6.31458	1.89515	11.5567	179.863	3.09197	2014.56	548.267	0.884542	2328.01	0.276224	1.65409	13.491	75.352	8.3603	292.404	0.085862	1.24	0.023	0.296003	258.474	63.471
R793	1	4	left	58.861	32.48	29.6603	61.3841	34.3418	34.6261	6.31458	1.82127	11.1402	171.794	2.99808	2014.56	490.496	0.826029	2328.01	0.275223	1.61886	13.362	75.561	8.39953	292.404	0.0858196	1.35	0.029	0.298551	258.474	63.403
R793	1	5	left	58.8996	32.48	29.6745	61.3841	34.3577	34.6261	6.31458	1.69664	10.4537	156.986	2.8247	2014.56	399.805	0.740651	2328.01	0.273299	1.56873	13.647	76.113	8.49138	292.404	0.0861602	1.34	0.031	0.30306	258.474	63.358
R793	1	6	left	58.8419	32.59	29.6737	61.3841	34.3165	34.6261	6.31458	1.50446	9.37424	136.415	2.57836	2014.56	258.641	0.589976	2328.01	0.269295	1.38183	13.311	77.415	8.70678	292.404	0.0862016	1.29	0.03	0.303664	258.474	63.065
R793	1	7	left	58.8776	32.36	29.6761	61.3841	34.3376	34.6261	6.31458	1.27303	8.12613	107.364	2.18126	2014.56	145.331	0.494713	2328.01	0.264913	1.24323	13.335	79.744	9.0779	292.404	0.0861438	1.3	0.025	0.308938	258.474	62.72
R793	1	8	left	58.8944	31.97	29.6761	61.3841	34.2849	34.6261	6.31458	1.03215	6.74921	76.743	1.80238	2014.56	43.355	0.368299	2328.01	0.223737	0.997213	12.63	84.818	9.62162	292.404	0.0859797	1.31	0.024	0.298598	258.474	62.673
R793	1	9	left	59.1136	32.39	29.678	61.3841	34.3199	34.6261	6.31458	0.731537	4.90955	46.358	1.32732	2014.56	2.331	0.214747	2328.01	0.0931327	0.577376	12.328	97.335	10.6423	292.404	0.0866766	1.33	0.023	0.251387	258.474	63.41
R793	1	10	left	59.2179	32.56	29.6707	61.3841	34.3466	34.6261	6.31458	0.506581	3.469	29.902	0.959416	2014.56	0	0.110241	2328.01	0.0253298	0.316773	10.458	118.12	12.0108	292.404	0.0878869	0.96	0	0.160936	258.474	63.917
R793	1	11	left	59.6648	32.9	29.6877	61.3841	34.4309	34.6261	6.31458	0.434867	2.98914	25.69	0.840177	2014.56	0	0.0793298	2328.01	0	0.211261	12.294	133.373	13.0669	292.404	0.0914675	0.94	0	0.115772	258.474	65.422
R811	0	1	right	80.6815	32.37	29.6622	84.5727	48.7511	48.7519	6.22947	1.28109	8.98164	30.698	2.09053	1242.16	90.057	0.559773	1401.16	0.0459691	0.724451	20.269	163.566	6.73256	883.245	0.0619686	0.76	0	0.205235	772.711	83.819
R811	0	2	right	80.7167	32.59	29.6678	84.5727	48.7482	48.7519	6.22947	1.06359	7.6073	22.634	1.71786	1242.16	52.267	0.476766	1401.16	0.0460573	0.721027	20.406	163.63	6.76277	883.245	0.0620039	0.76	0	0.206819	772.711	83.86
R811	0	3	right	80.6875	32.56	29.668	84.5727	48.7505	48.7519	6.22947	0.798694	5.8519	14.182	1.30552	1242.16	1.315	0.338716	1401.16	0.0450723	0.701341	20.826	164.454	6.83674	883.245	0.0619318	0.75	0	0.208204	772.711	83.678
R811	0	4	right	80.6392	32.72	29.6684	84.5727	48.7496	48.7519	6.22947	0.624946	4.59855	12.241	1.02503	1242.16	0.599	0.257294	1401.16	0.0447179	0.659632	21.01	165.769	6.90687	883.245	0.0619321	0.76	0	0.200876	772.711	83.765
R811	0	5	right	80.5434	32.69	29.6676	84.5727	48.7514	48.7519	6.22947	0.4864	3.58666	10.17	0.819766	1242.16	0.408	0.176863	1401.16	0.0438627	0.582617	20.764	167.668	6.99614	883.245	0.0618967	0.75	0	0.195396	772.711	83.613
R811	0	6	right	80.5204	32.49	29.6664	84.5727	48.7504	48.7519	6.22947	0.34232	2.53636	7.699	0.586203	1242.16	0.087	0.111892	1401.16	0.0277698	0.401473	20.309	171.017	7.14653	883.245	0.0618219	0.75	0	0.172984	772.711	83.53
R811	0	7	right	80.5452	32.66	29.6705	84.5727	48.7511	48.7519	6.22947	0.264061	1.96759	5.78	0.44995	1242.16	0.001	0.0859625	1401.16	0.00952061	0.326027	20.603	173.868	7.26445	883.245	0.061986	0.76	0	0.161583	772.711	83.553
R811	0	8	right	80.5422	32.96	29.6685	84.5727	48.751	48.7519	6.22947	0.216699	1.6512	3.708	0.369022	1242.16	0	0.0707134	1401.16	0.00179031	0.231429	20.129	176.128	7.38135	883.245	0.0619447	0.76	0	0.131846	772.711	83.677
R811	0	9	right	80.5281	32.98	29.6684	84.5727	48.7464	48.7519	6.22947	0.161105	1.26766	1.126	0.278425	1242.16	0	0.0498205	1401.16	0	0.147791	20.281	180.673	7.59662	883.245	0.0619594	0.77	0	0.0897993	772.711	83.515
R811	0	10	right	80.682	32.95	29.6694	84.5727	48.7426	48.7519	6.22947	0.109536	0.8942	0	0.196656	1242.16	0	0.0295644	1401.16	0	0.0805171	20.196	191.96	7.91638	883.245	0.0622475	0.76	0	0.047458	772.711	83.971
R811	0	11	right	81.5213	32.05	29.6809	84.5727	48.731	48.7519	6.22947	0.0734639	0.606065	0	0.140764	1242.16	0	0.0130537	1401.16	0	0.0521983	23.673	237.47	9.16546	883.245	0.0648342	0.16	0	0.0126629	772.711	86.652
R811	1	1	right	80.8568	32.36	29.6771	84.5727	48.7007	48.7519	6.22947	0.752015	5.20258	22.828	1.18629	1242.16	106.921	0.350901	1401.16	0.0451256	0.638857	21.272	188.732	7.43354	883.245	0.0628759	1.21	0.065	0.271928	772.711	85.143
R811	1	2	right	80.8855	32.57	29.6818	84.5727	48.692	48.7519	6.22947	0.723687	5.02111	21.851	1.16177	1242.16	71.334	0.318896	1401.16	0.045841	0.642956	21.78	188.491	7.43985	883.245	0.0629751	1.21	0.073	0.274227	772.711	85.044
R811	1	3	right	80.903	32.4	29.6814	84.5727	48.706	48.7519	6.22947	0.674136	4.70769	20.231	1.10327	1242.16	36.861	0.276792	1401.16	0.0463219	0.643627	21.62	188.369	7.45365	883.245	0.0629799	1.24	0.081	0.27546	772.711	85.153
R811	1	4	right	80.8521	32.58	29.6797	84.5727	48.6796	48.7519	6.22947	0.612217	4.30744	17.686	1.01759	1242.16	10.31	0.234948	1401.16	0.0465249	0.642026	21.759	188.66	7.48163	883.245	0.0629182	1.27	0.088	0.276195	772.711	85.121
R811	1	5	right	80.8766	32.59	29.6786	84.5727	48.6908	48.7519	6.22947	0.510665	3.6579	12.525	0.843292	1242.16	4.835	0.196598	1401.16	0.0462903	0.630322	21.644	190.037	7.54501	883.245	0.0629816	1.26	0.081	0.274831	772.711	85.126
R811	1	6	right	80.9231	32.51	29.6811	84.5727	48.7073	48.7519	6.22947	0.425128	3.09278	9.174	0.698311	1242.16	2.223	0.163936	1401.16	0.0454899	0.603072	20.925	192.176	7.62316	883.245	0.0630938	1.17	0.058	0.272701	772.711	85.326
R811	1	7	right	80.9471	32.55	29.6737	84.5727	48.7004	48.7519	6.22947	0.348095	2.57882	6.2	0.578246	1242.16	0.327	0.127058	1401.16	0.0459142	0.557439	20.351	195.793	7.72429	883.245	0.0629781	1.02	0.006	0.268675	772.711	85.406
R811	1	8	right	80.9263	32.66	29.6759	84.5727	48.6952	48.7519	6.22947	0.271087	2.06211	3.921	0.455277	1242.16	0	0.0942353	1401.16	0.0215204	0.425992	20.465	202.942	7.88126	883.245	0.0630843	1.06	0.012	0.233595	772.711	85.65
R811	1	9	right	81.1082	32.71	29.6727	84.5727	48.6969	48.7519	6.22947	0.17899	1.43151	0.174	0.304469	1242.16	0	0.0606871	1401.16	0	0.198123	20.554	216.956	8.16493	883.245	0.0632527	0.83	0	0.148986	772.711	86.227
R811	1	10	right	81.202	33	29.6742	84.5727	48.7065	48.7519	6.22947	0.128074	1.04796	0	0.224036	1242.16	0	0.04011	1401.16	0	0.123975	20.639	228.621	8.4417	883.245	0.0637571	0.8	0	0.100603	772.711	86.579
R811	1	11	right	81.9747	32.22	29.689	84.5727	48.7488	48.7519	6.22947	0.0819253	0.675131	0	0.155076	1242.16	0	0.0161463	1401.16	0	0.0653066	25.636	280.847	9.68367	883.245	0.0678303	0.2	0	0.0209525	772.711	90.288
R817	0	1	left	236.982	33.03	29.6483	246.879	165.619	167.071	51.6698	2.23614	14.3376	112.904	4.34491	1353.2	175.267	0.605175	1757.97	0.396524	2.50454	49.267	351.186	8.32884	1444.51	0.0836035	0.87	0	0.117279	1498.55	244.175
R817	0	2	left	236.899	32.94	29.64	246.879	165.61	167.071	51.6698	1.97109	12.8504	94.401	3.77847	1353.2	151.185	0.566139	1757.97	0.395566	2.48931	48.86	351.757	8.34441	1444.51	0.0833601	0.88	0	0.111415	1498.55	243.857
R817	0	3	left	236.83	33.02	29.6457	246.879	165.631	167.071	51.6698	1.58555	10.7039	60.118	2.98936	1353.2	68.362	0.483921	1757.97	0.394406	2.59968	50.937	354.904	8.43341	1444.51	0.0835068	1.21	0.007	0.105753	1498.55	243.607
R817	0	4	left	236.644	32.97	29.6471	246.879	165.645	167.071	51.6698	1.1973	8.41927	33.263	2.18834	1353.2	48.305	0.409554	1757.97	0.39215	2.59372	52.346	361.011	8.60935	1444.51	0.0835901	1.32	0.016	0.109554	1498.55	243.378
R817	0	5	left	236.376	32.69	29.6439	246.879	165.619	167.071	51.6698	0.93994	6.79317	21.174	1.67525	1353.2	54.287	0.349617	1757.97	0.390384	2.48644	51.728	367.743	8.7951	1444.51	0.0835167	1.31	0.016	0.100014	1498.55	243.134
R817	0	6	left	236.327	32.88	29.644	246.879	165.619	167.071	51.6698	0.741483	5.5021	11.92	1.29015	1353.2	39.882	0.297506	1757.97	0.390849	2.29684	52.441	375.53	9.01309	1444.51	0.0834244	1.35	0.05	0.109181	1498.55	242.729
R817	0	7	left	236.009	32.5	29.6475	246.879	165.625	167.071	51.6698	0.601318	4.54072	6.688	1.03911	1353.2	26.153	0.245495	1757.97	0.373727	2.05032	53.537	384.535	9.23091	1444.51	0.0835682	1.33	0.053	0.104228	1498.55	243.039
R817	0	8	left	236.08	32.56	29.6443	246.879	165.643	167.071	51.6698	0.479148	3.6845	3.07	0.842695	1353.2	5.75	0.184183	1757.97	0.330224	1.64859	52.757	395.36	9.5186	1444.51	0.083685	1.34	0.039	0.0901143	1498.55	243.46
R817	0	9	left	236.192	32.54	29.6422	246.879	165.675	167.071	51.6698	0.352113	2.75167	1.351	0.655351	1353.2	0	0.108383	1757.97	0.218886	1.09677	54.506	416.596	9.99352	1444.51	0.0841415	1.34	0.043	0.0744009	1498.55	244.759
R817	0	10	left	236.375	32.47	29.6442	246.879	165.709	167.071	51.6698	0.230809	1.83661	0.446	0.455609	1353.2	0	0.0527616	1757.97	0.0296033	0.423359	54.536	447.936	10.8524	1444.51	0.0845759	1.34	0.047	0.0537495	1498.55	244.496
R817	0	11	left	238.209	32.64	29.6517	246.879	165.478	167.071	51.6698	0.17296	1.39021	0.178	0.347785	1353.2	0	0.0355104	1757.97	0.00347259	0.284872	58.857	551.198	12.3621	1444.51	0.0869126	1.09	0.027	0.0456834	1498.55	249.826
R817	1	1	left	236.257	32.96	29.6539	246.879	165.57	167.071	51.6698	1.27132	8.45165	58.764	2.32803	1353.2	94.481	0.444035	1757.97	0.391585	2.6001	53.901	424.398	9.75658	1444.51	0.0845526	0.86	0	0.241054	1498.55	244.182
R817	1	2	left	236.223	32.87	29.6508	246.879	165.571	167.071	51.6698	1.25599	8.36144	58.339	2.30268	1353.2	88.94	0.436192	1757.97	0.391733	2.59472	53.798	424.42	9.75702	1444.51	0.0844864	0.86	0	0.239891	1498.55	244.195
R817	1	3	left	236.33	33.03	29.6547	246.879	165.577	167.071	51.6698	1.23121	8.20937	57.408	2.26478	1353.2	81.538	0.42113	1757.97	0.391874	2.56785	53.414	424.622	9.76246	1444.51	0.084611	0.91	0	0.236056	1498.55	244.31
R817	1	4	left	236.199	33.04	29.6539	246.879	165.547	167.071	51.6698	1.17316	7.87425	53.618	2.15616	1353.2	69.289	0.39966	1757.97	0.392859	2.55225	53.768	425.09	9.78702	1444.51	0.0845546	0.9	0	0.235138	1498.55	244.054
R817	1	5	left	236.102	33.08	29.6464	246.879	165.538	167.071	51.6698	1.11525	7.53202	49.4	2.04494	1353.2	61.76	0.381314	1757.97	0.393455	2.54283	54.346	426.245	9.82515	1444.51	0.0843642	0.89	0	0.232809	1498.55	243.999
R817	1	6	left	236.18	33.2	29.6515	246.879	165.519	167.071	51.6698	0.984972	6.79753	37.597	1.77715	1353.2	52.106	0.35725	1757.97	0.393035	2.49216	54.808	431.069	9.95944	1444.51	0.0845645	0.98	0	0.237818	1498.55	243.838
R817	1	7	left	236.232	33.12	29.6537	246.879	165.492	167.071	51.6698	0.777811	5.62908	16.405	1.32691	1353.2	46.39	0.338415	1757.97	0.392942	2.42666	56.345	446.695	10.256	1444.51	0.0847589	1.08	0.008	0.236764	1498.55	243.884
R817	1	8	left	236.121	33.24	29.6492	246.879	165.492	167.071	51.6698	0.600621	4.52809	5.025	0.982356	1353.2	26.1	0.292916	1757.97	0.391773	2.26458	57.259	464.227	10.6151	1444.51	0.084908	1.06	0.005	0.240447	1498.55	243.898
R817	1	9	left	236.485	33.39	29.6522	246.879	165.486	167.071	51.6698	0.464341	3.61706	1.885	0.708809	1353.2	6.373	0.266049	1757.97	0.392001	2.02879	57.571	497.437	11.0485	1444.51	0.085463	1.16	0.045	0.248061	1498.55	244.843
R817	1	10	left	236.998	33.21	29.6556	246.879	165.507	167.071	51.6698	0.389753	3.07183	1.393	0.582706	1353.2	2.328	0.233561	1757.97	0.348358	1.75292	58.195	537.19	11.48	1444.51	0.0861763	0.95	0	0.236911	1498.55	246.959
R817	1	11	left	237.331	33.15	29.6591	246.879	165.501	167.071	51.6698	0.370164	2.92121	1.118	0.562078	1353.2	0.326	0.215325	1757.97	0.323967	1.589	58.265	559.705	11.8282	1444.51	0.0872519	1.03	0.003	0.225259	1498.55	250.53
R998	0	1	right	114.51	32.26	29.6621	119.355	78.4385	78.5347	19.7238	2.20164	13.5408	177.36	3.50028	2025.1	206.156	0.653395	1660.01	0.0512003	0.566708	28.918	149.09	7.69909	639.507	0.0856399	0.77	0	0.179111	456.965	120.49
R998	0	2	right	114.489	32.31	29.6585	119.355	78.4394	78.5347	19.7238	1.98717	12.4072	152.986	3.13225	2025.1	189.926	0.618029	1660.01	0.0524961	0.559415	27.914	149.147	7.72355	639.507	0.0854592	0.76	0	0.179968	456.965	120.182
R998	0	3	right	114.471	32.52	29.658	119.355	78.4289	78.5347	19.7238	1.71641	10.9159	123.77	2.67143	2025.1	141.852	0.568145	1660.01	0.0513692	0.549692	28.06	149.87	7.79735	639.507	0.0853507	0.79	0	0.179599	456.965	120.187
R998	0	4	right	114.52	32.56	29.6654	119.355	78.426	78.5347	19.7238	1.45551	9.41505	99.107	2.26014	2025.1	84.822	0.482793	1660.01	0.0497224	0.530895	28.465	151.224	7.92664	639.507	0.0855501	0.8	0	0.17819	456.965	120.479
R998	0	5	right	114.378	32.54	29.6626	119.355	78.4245	78.5347	19.7238	1.18645	7.84428	75.883	1.83604	2025.1	58.523	0.397033	1660.01	0.0490098	0.504737	28.055	153.509	8.13984	639.507	0.0855468	1.19	0.007	0.176905	456.965	119.924
R998	0	6	right	114.217	32.79	29.6598	119.355	78.44	78.5347	19.7238	0.974975	6.56465	57.292	1.49343	2025.1	46.348	0.341505	1660.01	0.0475873	0.485096	27.472	156.525	8.39474	639.507	0.0854805	1.81	0.039	0.178781	456.965	119.348
R998	0	7	right	113.975	32.61	29.6564	119.355	78.4405	78.5347	19.7238	0.780588	5.33457	42.3	1.19539	2025.1	18.552	0.269	1660.01	0.0471616	0.452974	27.185	160.962	8.74598	639.507	0.0854491	1.82	0.039	0.17144	456.965	118.959
R998	0	8	right	113.923	32.38	29.6573	119.355	78.4123	78.5347	19.7238	0.63119	4.4194	26.341	0.984607	2025.1	8.122	0.191723	1660.01	0.0388713	0.368208	27.935	165.695	9.16578	639.507	0.0854828	1.81	0.039	0.164609	456.965	118.905
R998	0	9	right	113.777	32.21	29.6536	119.355	78.3867	78.5347	19.7238	0.47505	3.40725	14.787	0.758911	2025.1	4.835	0.119916	1660.01	0.00132659	0.170528	27.768	173.081	9.85708	639.507	0.0854439	0.8	0	0.146646	456.965	118.371
R998	0	10	right	113.899	32.41	29.6642	119.355	78.4155	78.5347	19.7238	0.343091	2.55881	6.653	0.565011	2025.1	0	0.0647255	1660.01	0	0.118839	28.62	186.915	10.9057	639.507	0.0861502	0.84	0	0.127086	456.965	118.641
R998	0	11	right	115.345	31.96	29.6806	119.355	78.4569	78.5347	19.7238	0.239393	1.82177	4.641	0.404512	2025.1	0	0.0337775	1660.01	0	0.10792	27.612	264.266	13.7678	639.507	0.0890152	0.93	0	0.095918	456.965	122.267
R998	1	1	right	114.066	32.58	29.6606	119.355	78.2277	78.5347	19.7238	2.17508	13.1912	184.434	3.38771	2025.1	312.688	0.723303	1660.01	0.0515697	0.482685	28.946	165.964	8.85516	639.507	0.0860609	1.22	0.062	0.303652	456.965	119.495
R998	1	2	right	114.062	32.6	29.6613	119.355	78.2205	78.5347	19.7238	2.10176	12.7822	176.428	3.27765	2025.1	281.322	0.692381	1660.01	0.0512944	0.481132	29.017	165.734	8.8663	639.507	0.0860747	1.2	0.058	0.310482	456.965	119.471
R998	1	3	right	114.126	32.63	29.6618	119.355	78.221	78.5347	19.7238	1.99323	12.2049	164.186	3.10124	2025.1	254.849	0.662902	1660.01	0.0511748	0.477317	29.231	165.781	8.89843	639.507	0.0860428	1.2	0.052	0.313031	456.965	119.508
R998	1	4	right	114.164	32.43	29.6628	119.355	78.2078	78.5347	19.7238	1.85446	11.4673	146.533	2.86349	2025.1	234.338	0.640787	1660.01	0.0512513	0.474512	29.311	166.244	8.96742	639.507	0.0860274	1.12	0.038	0.31892	456.965	119.608
R998	1	5	right	114.164	32.37	29.6589	119.355	78.1569	78.5347	19.7238	1.71822	10.7163	132.015	2.64278	2025.1	201.788	0.604394	1660.01	0.0507877	0.471201	29.426	167.854	9.06062	639.507	0.0859825	1.13	0.033	0.317881	456.965	119.433
R998	1	6	right	114.214	32.54	29.6656	119.355	78.2076	78.5347	19.7238	1.56567	9.86072	112.449	2.42213	2025.1	145.033	0.532009	1660.01	0.0499986	0.466096	29.839	170.378	9.22488	639.507	0.0862917	1.13	0.037	0.317093	456.965	119.645
R998	1	7	right	114.286	32.39	29.6641	119.355	78.1632	78.5347	19.7238	1.26086	8.16775	73.938	1.97263	2025.1	46.905	0.39671	1660.01	0.0479445	0.453245	29.106	177.914	9.69999	639.507	0.0866234	1.06	0.011	0.315497	456.965	120.136
R998	1	8	right	114.396	32.62	29.668	119.355	78.1565	78.5347	19.7238	0.903871	6.11745	42.318	1.3914	2025.1	17.916	0.305028	1660.01	0.0473885	0.443019	30.103	194.345	10.4809	639.507	0.0874691	1	0.001	0.317848	456.965	119.961
R998	1	9	right	114.308	32.7	29.6643	119.355	78.1025	78.5347	19.7238	0.637229	4.47863	23.873	0.975519	2025.1	0.431	0.217209	1660.01	0.0473753	0.396577	30.059	218.538	11.3503	639.507	0.0881694	0.98	0	0.321082	456.965	120.039
R998	1	10	right	114.099	32.65	29.6628	119.355	78.1388	78.5347	19.7238	0.524326	3.73711	18.388	0.807891	2025.1	0	0.171123	1660.01	0.047707	0.36388	30.592	238.128	12.0162	639.507	0.088939	0.94	0	0.323151	456.965	119.643
R998	1	11	right	114.253	32.83	29.6688	119.355	78.2022	78.5347	19.7238	0.489533	3.50082	17.011	0.764284	2025.1	0	0.148098	1660.01	0.0332183	0.290807	31.387	263.848	12.9469	639.507	0.0905202	0.9	0	0.284123	456.965	121.292
